# Supplementary material for: Identification of Cofilin-1 Induces G0/G1 Arrest and Autophagy in Angiotensin-(1-7)-treated Human Aortic Endothelial Cells from iTRAQ Quantitative Proteomics
Source: Sci Rep. 2016 Oct 17;6:35372. doi: 10.1038/srep35372 (PMC5066316; doi:10.1038/srep35372)
Supplement: Supplement data 2A [file srep35372-s2.xls]

## Sheet: 1119
Accession	Coverage	Peptides	MW [kDa]	Score	115/114 Variability [%]	115/114	Description
P61604	0.6275	34	10.9	662	23.4	1.06424	10 kDa heat shock protein, mitochondrial OS=Homo sapiens GN=HSPE1 PE=1 SV=2 - [CH10_HUMAN]
P07355	0.5133	168	38.6	3482.42	24.9	1.05576	Annexin A2 OS=Homo sapiens GN=ANXA2 PE=1 SV=2 - [ANXA2_HUMAN]
P67936	0.504	98	28.5	2148.55	10.5	1.03636	Tropomyosin alpha-4 chain OS=Homo sapiens GN=TPM4 PE=1 SV=3 - [TPM4_HUMAN]
P09382	0.4963	56	14.7	1104.12	21.2	1.19515	Galectin-1 OS=Homo sapiens GN=LGALS1 PE=1 SV=2 - [LEG1_HUMAN]
P60174	0.4859	68	26.7	1867.8	25.6	1.08848	Triosephosphate isomerase OS=Homo sapiens GN=TPI1 PE=1 SV=2 - [TPIS_HUMAN]
P37802	0.4724	82	22.4	2592.43	38.4	1.0703	Transgelin-2 OS=Homo sapiens GN=TAGLN2 PE=1 SV=3 - [TAGL2_HUMAN]
P08758	0.4625	96	35.9	1872.05	20.2	0.962424	Annexin A5 OS=Homo sapiens GN=ANXA5 PE=1 SV=2 - [ANXA5_HUMAN]
P07737	0.4429	32	15	846.31	23.9	1.00121	Profilin-1 OS=Homo sapiens GN=PFN1 PE=1 SV=2 - [PROF1_HUMAN]
Q0ZQL0	0.4	43	18	950.69	26.8	0.469091	Peptidyl-prolyl cis-trans isomerase A OS=Gorilla gorilla gorilla GN=PPIA PE=3 SV=3 - [PPIA_GORGO]
P07237	0.3976	138	57.1	3161.08	18.2	0.968485	Protein disulfide-isomerase OS=Homo sapiens GN=P4HB PE=1 SV=3 - [PDIA1_HUMAN]
P26038	0.3865	120	67.8	2488.38	17.8	1.12121	Moesin OS=Homo sapiens GN=MSN PE=1 SV=3 - [MOES_HUMAN]
P04083	0.3728	83	38.7	2450.24	40.2	1.05697	Annexin A1 OS=Homo sapiens GN=ANXA1 PE=1 SV=2 - [ANXA1_HUMAN]
P23528	0.3614	30	18.5	956.17	26.6	1.2908	Cofilin-1 OS=Homo sapiens GN=CFL1 PE=1 SV=3 - [COF1_HUMAN]
P15531	0.3553	21	17.1	495.75	9.1	0.984242	Nucleoside diphosphate kinase A OS=Homo sapiens GN=NME1 PE=1 SV=1 - [NDKA_HUMAN]
P60712	0.3547	169	41.7	4217.74	26.2	0.695758	Actin, cytoplasmic 1 OS=Bos taurus GN=ACTB PE=1 SV=1 - [ACTB_BOVIN]
Q15843	0.3457	15	9.1	612.95	20.2	1.41091	NEDD8 OS=Homo sapiens GN=NEDD8 PE=1 SV=1 - [NEDD8_HUMAN]
A2Q0Z1	0.3344	85	70.9	2371.88	25.4	1.05697	Heat shock cognate 71 kDa protein OS=Equus caballus GN=HSPA8 PE=2 SV=1 - [HSP7C_HORSE]
P11021	0.3196	77	72.3	1842.7	21.7	1.10667	78 kDa glucose-regulated protein OS=Homo sapiens GN=HSPA5 PE=1 SV=2 - [GRP78_HUMAN]
P0CG48	0.3153	21	77	347.92	25.9	0.990303	Polyubiquitin-C OS=Homo sapiens GN=UBC PE=1 SV=2 - [UBC_HUMAN]
Q2KJD0	0.3018	83	49.6	1889.76	51.6	0.627879	Tubulin beta-5 chain OS=Bos taurus GN=TUBB5 PE=2 SV=1 - [TBB5_BOVIN]
P06733	0.3018	67	47.1	1337.13	16.5	0.964848	Alpha-enolase OS=Homo sapiens GN=ENO1 PE=1 SV=2 - [ENOA_HUMAN]
Q06830	0.2965	53	22.1	1172.17	27.1	1.14545	Peroxiredoxin-1 OS=Homo sapiens GN=PRDX1 PE=1 SV=1 - [PRDX1_HUMAN]
P63313	0.2955	8	5	230.69	14.9	1.14788	Thymosin beta-10 OS=Homo sapiens GN=TMSB10 PE=1 SV=2 - [TYB10_HUMAN]
A8MW06	0.2955	7	5.1	215.48	26	1.20242	Thymosin beta-4-like protein 3 OS=Homo sapiens GN=TMSL3 PE=2 SV=1 - [TMSL3_HUMAN]
P23284	0.2917	19	23.7	378.11	20.6	1.00848	Peptidyl-prolyl cis-trans isomerase B OS=Homo sapiens GN=PPIB PE=1 SV=2 - [PPIB_HUMAN]
P09493	0.2887	46	32.7	1102.21	29.4	1.15879	Tropomyosin alpha-1 chain OS=Homo sapiens GN=TPM1 PE=1 SV=2 - [TPM1_HUMAN]
P63103	0.2857	45	27.7	913.82	31.1	1.5903	14-3-3 protein zeta/delta OS=Bos taurus GN=YWHAZ PE=1 SV=1 - [1433Z_BOVIN]
P10599	0.2762	10	11.7	214.49	15.6	0.911515	Thioredoxin OS=Homo sapiens GN=TXN PE=1 SV=3 - [THIO_HUMAN]
P37837	0.276	21	37.5	452.86	9.2	0.830303	Transaldolase OS=Homo sapiens GN=TALDO1 PE=1 SV=2 - [TALDO_HUMAN]
P07951	0.2746	69	32.8	1532.29		0	Tropomyosin beta chain OS=Homo sapiens GN=TPM2 PE=1 SV=1 - [TPM2_HUMAN]
P61585	0.2746	14	21.8	366.95	28.6	1.48	Transforming protein RhoA OS=Bos taurus GN=RHOA PE=1 SV=1 - [RHOA_BOVIN]
Q06323	0.2691	15	28.7	304.89	17.7	1.24364	Proteasome activator complex subunit 1 OS=Homo sapiens GN=PSME1 PE=1 SV=1 - [PSME1_HUMAN]
P22392	0.2632	20	17.3	423.1	30.4	0.941818	Nucleoside diphosphate kinase B OS=Homo sapiens GN=NME2 PE=1 SV=1 - [NDKB_HUMAN]
P04075	0.2555	58	39.4	1479.89	35.1	0.865455	Fructose-bisphosphate aldolase A OS=Homo sapiens GN=ALDOA PE=1 SV=2 - [ALDOA_HUMAN]
P62942	0.25	25	11.9	986.4	30.2	0.849697	Peptidyl-prolyl cis-trans isomerase FKBP1A OS=Homo sapiens GN=FKBP1A PE=1 SV=2 - [FKB1A_HUMAN]
P08670	0.2468	39	53.6	993.27	14.6	0.922424	Vimentin OS=Homo sapiens GN=VIM PE=1 SV=4 - [VIME_HUMAN]
P04080	0.2449	16	11.1	480.54	30.6	1.28242	Cystatin-B OS=Homo sapiens GN=CSTB PE=1 SV=2 - [CYTB_HUMAN]
P06703	0.2444	22	10.2	152.22	22.3	0.950303	Protein S100-A6 OS=Homo sapiens GN=S100A6 PE=1 SV=1 - [S10A6_HUMAN]
P31946	0.2358	41	28.1	858.29	26	1.13455	14-3-3 protein beta/alpha OS=Homo sapiens GN=YWHAB PE=1 SV=3 - [1433B_HUMAN]
Q3MHM5	0.2337	73	49.8	1584.66		0.61697	Tubulin beta-2C chain OS=Bos taurus GN=TUBB2C PE=2 SV=1 - [TBB2C_BOVIN]
Q56JX6	0.2319	2	7.8	66.52		1.29818	40S ribosomal protein S28 OS=Bos taurus GN=RPS28 PE=3 SV=1 - [RS28_BOVIN]
P05121	0.2313	52	45	1159.58	22.4	1.08848	Plasminogen activator inhibitor 1 OS=Homo sapiens GN=SERPINE1 PE=1 SV=1 - [PAI1_HUMAN]
P05161	0.2303	8	17.9	157.29	16.1	0.985455	Ubiquitin-like protein ISG15 OS=Homo sapiens GN=ISG15 PE=1 SV=5 - [ISG15_HUMAN]
P50454	0.2273	37	46.4	910.21	34.3	0.726061	Serpin H1 OS=Homo sapiens GN=SERPINH1 PE=1 SV=2 - [SERPH_HUMAN]
P20962	0.2255	9	11.5	331	9.7	1.04242	Parathymosin OS=Homo sapiens GN=PTMS PE=1 SV=2 - [PTMS_HUMAN]
P06454	0.2252	10	12.2	286.13	21.6	1.02061	Prothymosin alpha OS=Homo sapiens GN=PTMA PE=1 SV=2 - [PTMA_HUMAN]
Q99584	0.2245	8	11.5	131.6	14	0.859394	Protein S100-A13 OS=Homo sapiens GN=S100A13 PE=1 SV=1 - [S10AD_HUMAN]
Q09666	0.2229	154	628.7	2870.39	23.8	0.955152	Neuroblast differentiation-associated protein AHNAK OS=Homo sapiens GN=AHNAK PE=1 SV=2 - [AHNK_HUMAN]
Q5KR47	0.2218	48	32.8	1099.27	16.8	1.18667	Tropomyosin alpha-3 chain OS=Bos taurus GN=TPM3 PE=2 SV=1 - [TPM3_BOVIN]
P07195	0.2216	17	36.6	338.02	16.8	0.796364	L-lactate dehydrogenase B chain OS=Homo sapiens GN=LDHB PE=1 SV=2 - [LDHB_HUMAN]
Q13885	0.2202	60	49.9	1296.87		0	Tubulin beta-2A chain OS=Homo sapiens GN=TUBB2A PE=1 SV=1 - [TBB2A_HUMAN]
P30101	0.2198	47	56.7	1017.39	24.2	0.935758	Protein disulfide-isomerase A3 OS=Homo sapiens GN=PDIA3 PE=1 SV=4 - [PDIA3_HUMAN]
Q3T0C7	0.2148	12	17.3	218.89	77.3	1.12606	Stathmin OS=Bos taurus GN=STMN1 PE=2 SV=3 - [STMN1_BOVIN]
Q2T9S0	0.2111	43	50.4	956.74	24.7	0.641212	Tubulin beta-3 chain OS=Bos taurus GN=TUBB3 PE=1 SV=1 - [TBB3_BOVIN]
Q13162	0.2103	25	30.5	504.1	58.8	1.06061	Peroxiredoxin-4 OS=Homo sapiens GN=PRDX4 PE=1 SV=1 - [PRDX4_HUMAN]
P30086	0.2086	12	21	326.24	28.1	0.852121	Phosphatidylethanolamine-binding protein 1 OS=Homo sapiens GN=PEBP1 PE=1 SV=3 - [PEBP1_HUMAN]
P17931	0.204	20	26.1	493.71	28.4	1.15273	Galectin-3 OS=Homo sapiens GN=LGALS3 PE=1 SV=5 - [LEG3_HUMAN]
P10809	0.2024	59	61	1677.99	28.5	0.945455	60 kDa heat shock protein, mitochondrial OS=Homo sapiens GN=HSPD1 PE=1 SV=2 - [CH60_HUMAN]
P07900	0.2008	56	84.6	1266.5	35	1.28606	Heat shock protein HSP 90-alpha OS=Homo sapiens GN=HSP90AA1 PE=1 SV=5 - [HS90A_HUMAN]
P07858	0.2006	10	37.8	296.64	34.4	1.01939	Cathepsin B OS=Homo sapiens GN=CTSB PE=1 SV=3 - [CATB_HUMAN]
Q3SZI4	0.2	29	27.7	654.35	15	0.655758	14-3-3 protein theta OS=Bos taurus GN=YWHAQ PE=2 SV=1 - [1433T_BOVIN]
Q3T0F4	0.2	14	18.9	548.92	17.2	0.858182	40S ribosomal protein S10 OS=Bos taurus GN=RPS10 PE=2 SV=1 - [RS10_BOVIN]
P08865	0.2	14	32.8	520.84	30.6	1.32848	40S ribosomal protein SA OS=Homo sapiens GN=RPSA PE=1 SV=4 - [RSSA_HUMAN]
Q01995	0.199	18	22.6	331.02	15.6	0.935758	Transgelin OS=Homo sapiens GN=TAGLN PE=1 SV=4 - [TAGL_HUMAN]
P60661	0.1987	34	16.9	582.93	14.7	0.96	Myosin light polypeptide 6 OS=Bos taurus GN=MYL6 PE=2 SV=2 - [MYL6_BOVIN]
Q3ZBU7	0.1982	65	49.6	1312.63		0	Tubulin beta-4 chain OS=Bos taurus GN=TUBB4 PE=2 SV=1 - [TBB4_BOVIN]
P61769	0.1933	11	13.7	219.23	38.7	1.03515	Beta-2-microglobulin OS=Homo sapiens GN=B2M PE=1 SV=1 - [B2MG_HUMAN]
P31949	0.1905	13	11.7	294.67	18.3	0.76	Protein S100-A11 OS=Homo sapiens GN=S100A11 PE=1 SV=2 - [S10AB_HUMAN]
O43399	0.1893	9	22.2	140.91	16.3	0.992727	Tumor protein D54 OS=Homo sapiens GN=TPD52L2 PE=1 SV=2 - [TPD54_HUMAN]
P09525	0.1881	19	35.9	590.29	33.2	1.39394	Annexin A4 OS=Homo sapiens GN=ANXA4 PE=1 SV=4 - [ANXA4_HUMAN]
P08238	0.1878	62	83.2	1339.92	31.3	0.824242	Heat shock protein HSP 90-beta OS=Homo sapiens GN=HSP90AB1 PE=1 SV=4 - [HS90B_HUMAN]
Q9BRA2	0.187	6	13.9	186.73	4.8	0.715152	Thioredoxin domain-containing protein 17 OS=Homo sapiens GN=TXNDC17 PE=1 SV=1 - [TXD17_HUMAN]
P37840	0.1857	4	14.5	123.82	14.5	0.917576	Alpha-synuclein OS=Homo sapiens GN=SNCA PE=1 SV=1 - [SYUA_HUMAN]
Q56JX8	0.1854	6	17.2	183.79	10.8	0.584242	40S ribosomal protein S13 OS=Bos taurus GN=RPS13 PE=2 SV=3 - [RS13_BOVIN]
Q03135	0.1854	13	20.5	283.23	18	0.894545	Caveolin-1 OS=Homo sapiens GN=CAV1 PE=1 SV=4 - [CAV1_HUMAN]
P04406	0.1851	50	36	1782.93	31.3	0.549091	Glyceraldehyde-3-phosphate dehydrogenase OS=Homo sapiens GN=GAPDH PE=1 SV=3 - [G3P_HUMAN]
O43715	0.1842	2	8.8	97.74		0.963636	TP53-regulated inhibitor of apoptosis 1 OS=Homo sapiens GN=TRIAP1 PE=1 SV=1 - [TRIA1_HUMAN]
Q2KJ93	0.1832	14	21.2	274.01	23.5	1.21939	Cell division control protein 42 homolog OS=Bos taurus GN=CDC42 PE=1 SV=1 - [CDC42_BOVIN]
P07203	0.1823	5	22.1	136.2	6.4	1.04242	Glutathione peroxidase 1 OS=Homo sapiens GN=GPX1 PE=1 SV=4 - [GPX1_HUMAN]
P15259	0.1818	15	28.7	339.27	32.5	0.854545	Phosphoglycerate mutase 2 OS=Homo sapiens GN=PGAM2 PE=1 SV=3 - [PGAM2_HUMAN]
P14625	0.1818	61	92.4	1415.85	7.3	0.938182	Endoplasmin OS=Homo sapiens GN=HSP90B1 PE=1 SV=1 - [ENPL_HUMAN]
O43707	0.1811	56	104.8	1394.8	43.7	0.944242	Alpha-actinin-4 OS=Homo sapiens GN=ACTN4 PE=1 SV=2 - [ACTN4_HUMAN]
P80723	0.1806	26	22.7	869.58	12.4	0.924848	Brain acid soluble protein 1 OS=Homo sapiens GN=BASP1 PE=1 SV=2 - [BASP1_HUMAN]
P61981	0.1781	26	28.3	426.89	16	0.875152	14-3-3 protein gamma OS=Homo sapiens GN=YWHAG PE=1 SV=2 - [1433G_HUMAN]
P00338	0.1777	17	36.7	402.38	23.9	0.707879	L-lactate dehydrogenase A chain OS=Homo sapiens GN=LDHA PE=1 SV=2 - [LDHA_HUMAN]
P27797	0.1775	33	48.1	776.23	23.8	0.993939	Calreticulin OS=Homo sapiens GN=CALR PE=1 SV=1 - [CALR_HUMAN]
P35241	0.1767	40	68.5	756.83	17.3	0.938182	Radixin OS=Homo sapiens GN=RDX PE=1 SV=1 - [RADI_HUMAN]
P19105	0.1754	11	19.8	187.71	25.7	1.07758	Myosin regulatory light chain 12A OS=Homo sapiens GN=MYL12A PE=1 SV=2 - [ML12A_HUMAN]
Q9BUF5	0.1749	50	49.8	979.87		0	Tubulin beta-6 chain OS=Homo sapiens GN=TUBB6 PE=1 SV=1 - [TBB6_HUMAN]
A6NL28	0.1749	11	26.3	313.77		1.10545	Putative tropomyosin alpha-3 chain-like protein OS=Homo sapiens PE=5 SV=2 - [TPM3L_HUMAN]
Q148F1	0.1747	20	18.7	600.07	4.9	1.57939	Cofilin-2 OS=Bos taurus GN=CFL2 PE=2 SV=1 - [COF2_BOVIN]
P26641	0.1739	23	50.1	673.02	24.6	0.975758	Elongation factor 1-gamma OS=Homo sapiens GN=EEF1G PE=1 SV=3 - [EF1G_HUMAN]
P14174	0.1739	8	12.5	218.2	39.1	1.16485	Macrophage migration inhibitory factor OS=Homo sapiens GN=MIF PE=1 SV=4 - [MIF_HUMAN]
Q9Z297	0.1692	14	15	357.93	21.2	1.17212	Astrocytic phosphoprotein PEA-15 OS=Cricetulus griseus GN=PEA15 PE=1 SV=1 - [PEA15_CRIGR]
Q9UL46	0.1674	18	27.4	483.2	33.6	1.01333	Proteasome activator complex subunit 2 OS=Homo sapiens GN=PSME2 PE=1 SV=4 - [PSME2_HUMAN]
O75347	0.1667	8	12.8	165.87	16	0.984242	Tubulin-specific chaperone A OS=Homo sapiens GN=TBCA PE=1 SV=3 - [TBCA_HUMAN]
P04179	0.1667	21	24.7	330.75	31.5	1.07515	Superoxide dismutase [Mn], mitochondrial OS=Homo sapiens GN=SOD2 PE=1 SV=2 - [SODM_HUMAN]
P14618	0.1657	29	57.9	860.48	20	0.818182	Pyruvate kinase isozymes M1/M2 OS=Homo sapiens GN=PKM2 PE=1 SV=4 - [KPYM_HUMAN]
P13797	0.1635	37	70.8	989.29	19.5	0.911515	Plastin-3 OS=Homo sapiens GN=PLS3 PE=1 SV=4 - [PLST_HUMAN]
P12814	0.1603	51	103	1496.39	15.2	1	Alpha-actinin-1 OS=Homo sapiens GN=ACTN1 PE=1 SV=2 - [ACTN1_HUMAN]
Q9Y2B0	0.1593	7	20.6	268.71	18.1	1.11515	Protein canopy homolog 2 OS=Homo sapiens GN=CNPY2 PE=1 SV=1 - [CNPY2_HUMAN]
P00491	0.1592	11	32.1	354.36	14.4	0.876364	Purine nucleoside phosphorylase OS=Homo sapiens GN=PNP PE=1 SV=2 - [PNPH_HUMAN]
P62834	0.1576	7	21	243.05	38.3	1.22424	Ras-related protein Rap-1A OS=Homo sapiens GN=RAP1A PE=1 SV=1 - [RAP1A_HUMAN]
P08133	0.1575	30	75.8	836.72	20.7	1.25091	Annexin A6 OS=Homo sapiens GN=ANXA6 PE=1 SV=3 - [ANXA6_HUMAN]
Q14847	0.1571	12	29.7	216.12	21.9	0.658182	LIM and SH3 domain protein 1 OS=Homo sapiens GN=LASP1 PE=1 SV=2 - [LASP1_HUMAN]
P32119	0.1566	16	21.9	280.55	16.8	1.16364	Peroxiredoxin-2 OS=Homo sapiens GN=PRDX2 PE=1 SV=5 - [PRDX2_HUMAN]
P13987	0.1563	9	14.2	225.26	10.3	0.853333	CD59 glycoprotein OS=Homo sapiens GN=CD59 PE=1 SV=1 - [CD59_HUMAN]
P15311	0.1553	37	69.4	603.31	25.9	1.12	Ezrin OS=Homo sapiens GN=EZR PE=1 SV=4 - [EZRI_HUMAN]
Q3SZ54	0.1552	10	46.1	339.27	13.8	0.814545	Eukaryotic initiation factor 4A-I OS=Bos taurus GN=EIF4A1 PE=2 SV=1 - [IF4A1_BOVIN]
P69905	0.1549	9	15.2	194.87	23.3	1.34061	Hemoglobin subunit alpha OS=Homo sapiens GN=HBA1 PE=1 SV=2 - [HBA_HUMAN]
Q04917	0.1545	20	28.2	308.21		0.827879	14-3-3 protein eta OS=Homo sapiens GN=YWHAH PE=1 SV=4 - [1433F_HUMAN]
P30044	0.1542	11	22.1	327.17	17	1.05576	Peroxiredoxin-5, mitochondrial OS=Homo sapiens GN=PRDX5 PE=1 SV=4 - [PRDX5_HUMAN]
P42771	0.1538	6	16.5	198.93	53.7	0.837576	Cyclin-dependent kinase inhibitor 2A, isoforms 1/2/3 OS=Homo sapiens GN=CDKN2A PE=1 SV=2 - [CD2A1_HUMAN]
P68103	0.1515	39	50.1	999.07	25	0.949091	Elongation factor 1-alpha 1 OS=Bos taurus GN=EEF1A1 PE=2 SV=1 - [EF1A1_BOVIN]
Q9Y3D6	0.1513	4	16.9	101.15	72.7	1.86061	Mitochondrial fission 1 protein OS=Homo sapiens GN=FIS1 PE=1 SV=2 - [FIS1_HUMAN]
Q8NBS9	0.1505	28	47.6	560.3	20.1	0.846061	Thioredoxin domain-containing protein 5 OS=Homo sapiens GN=TXNDC5 PE=1 SV=2 - [TXND5_HUMAN]
Q32PD5	0.1448	8	16.1	176.62	10.1	0.757576	40S ribosomal protein S19 OS=Bos taurus GN=RPS19 PE=2 SV=3 - [RS19_BOVIN]
P08107	0.1435	22	70	608.15	48.8	0.995152	Heat shock 70 kDa protein 1A/1B OS=Homo sapiens GN=HSPA1A PE=1 SV=5 - [HSP71_HUMAN]
P06748	0.1429	27	32.6	528.32	18.6	1.06545	Nucleophosmin OS=Homo sapiens GN=NPM1 PE=1 SV=2 - [NPM_HUMAN]
O60493	0.142	7	18.8	108.13	32.7	0.784242	Sorting nexin-3 OS=Homo sapiens GN=SNX3 PE=1 SV=3 - [SNX3_HUMAN]
P04792	0.1415	39	22.8	701.67	33.2	0.975758	Heat shock protein beta-1 OS=Homo sapiens GN=HSPB1 PE=1 SV=2 - [HSPB1_HUMAN]
P62261	0.1412	20	29.2	322.18		0.705455	14-3-3 protein epsilon OS=Bos taurus GN=YWHAE PE=2 SV=1 - [1433E_BOVIN]
O00299	0.1411	11	26.9	215.67	34.5	1.14667	Chloride intracellular channel protein 1 OS=Homo sapiens GN=CLIC1 PE=1 SV=4 - [CLIC1_HUMAN]
P05386	0.1404	4	11.5	148.16	50.7	1.15758	60S acidic ribosomal protein P1 OS=Homo sapiens GN=RPLP1 PE=1 SV=1 - [RLA1_HUMAN]
O95881	0.1395	5	19.2	145.65	21	0.852121	Thioredoxin domain-containing protein 12 OS=Homo sapiens GN=TXNDC12 PE=1 SV=1 - [TXD12_HUMAN]
P19338	0.1394	29	76.6	454.18	20.9	1.06182	Nucleolin OS=Homo sapiens GN=NCL PE=1 SV=3 - [NUCL_HUMAN]
Q9H4M9	0.1386	24	60.6	402.71	12.7	0.88	EH domain-containing protein 1 OS=Homo sapiens GN=EHD1 PE=1 SV=2 - [EHD1_HUMAN]
Q15819	0.1379	8	16.4	180.24	33.9	1.22182	Ubiquitin-conjugating enzyme E2 variant 2 OS=Homo sapiens GN=UBE2V2 PE=1 SV=4 - [UB2V2_HUMAN]
P61457	0.1346	2	12	53.77		1.59273	Pterin-4-alpha-carbinolamine dehydratase OS=Homo sapiens GN=PCBD1 PE=1 SV=2 - [PHS_HUMAN]
Q9Y696	0.1344	12	28.8	324.06	39.3	1.04121	Chloride intracellular channel protein 4 OS=Homo sapiens GN=CLIC4 PE=1 SV=4 - [CLIC4_HUMAN]
P09211	0.1333	15	23.3	390.06	22.9	1.25697	Glutathione S-transferase P OS=Homo sapiens GN=GSTP1 PE=1 SV=2 - [GSTP1_HUMAN]
Q32PB8	0.1325	4	9.1	114.18	17.7	1.03758	40S ribosomal protein S21 OS=Bos taurus GN=RPS21 PE=3 SV=1 - [RS21_BOVIN]
Q9UBQ0	0.1319	4	20.5	124.87	66.7	1.08848	Vacuolar protein sorting-associated protein 29 OS=Homo sapiens GN=VPS29 PE=1 SV=1 - [VPS29_HUMAN]
Q9H7C9	0.1311	3	13.3	86.35	12.1	0.819394	UPF0366 protein C11orf67 OS=Homo sapiens GN=C11orf67 PE=1 SV=1 - [CK067_HUMAN]
Q9UJC5	0.1308	4	12.3	129.43	33	1.65818	SH3 domain-binding glutamic acid-rich-like protein 2 OS=Homo sapiens GN=SH3BGRL2 PE=1 SV=2 - [SH3L2_HUMAN]
Q9GZV4	0.1307	22	16.8	461.64	27.4	1.04242	Eukaryotic translation initiation factor 5A-2 OS=Homo sapiens GN=EIF5A2 PE=1 SV=3 - [IF5A2_HUMAN]
P13073	0.1302	8	19.6	210.57	9.3	0.922424	Cytochrome c oxidase subunit 4 isoform 1, mitochondrial OS=Homo sapiens GN=COX4I1 PE=1 SV=1 - [COX41_HUMAN]
P40926	0.1302	9	35.5	312.6	4.8	0.961212	Malate dehydrogenase, mitochondrial OS=Homo sapiens GN=MDH2 PE=1 SV=3 - [MDHM_HUMAN]
P68871	0.1293	8	16	182.96	83.3	1.17697	Hemoglobin subunit beta OS=Homo sapiens GN=HBB PE=1 SV=2 - [HBB_HUMAN]
P40673	0.1292	5	24	160.69	34.8	1.23273	High mobility group protein B2 OS=Bos taurus GN=HMGB2 PE=1 SV=3 - [HMGB2_BOVIN]
O75369	0.1291	89	278	2043.17	23.1	0.96	Filamin-B OS=Homo sapiens GN=FLNB PE=1 SV=2 - [FLNB_HUMAN]
P78371	0.129	7	57.5	208.73	14.5	1.0497	T-complex protein 1 subunit beta OS=Homo sapiens GN=CCT2 PE=1 SV=4 - [TCPB_HUMAN]
P00558	0.1271	27	44.6	376.14	23.9	1.00121	Phosphoglycerate kinase 1 OS=Homo sapiens GN=PGK1 PE=1 SV=3 - [PGK1_HUMAN]
Q6EEV6	0.1263	9	10.7	217.74	0.6	0.825455	Small ubiquitin-related modifier 4 OS=Homo sapiens GN=SUMO4 PE=1 SV=2 - [SUMO4_HUMAN]
P39687	0.1245	11	28.6	202.97	26	0.918788	Acidic leucine-rich nuclear phosphoprotein 32 family member A OS=Homo sapiens GN=ANP32A PE=1 SV=1 - [AN32A_HUMAN]
Q92688	0.1235	18	28.8	305.66	23.9	0.875152	Acidic leucine-rich nuclear phosphoprotein 32 family member B OS=Homo sapiens GN=ANP32B PE=1 SV=1 - [AN32B_HUMAN]
Q99497	0.1217	3	19.9	87.32	61.2	1.96848	Protein DJ-1 OS=Homo sapiens GN=PARK7 PE=1 SV=2 - [PARK7_HUMAN]
Q96AY3	0.1203	9	64.2	216.59	17.9	0.969697	Peptidyl-prolyl cis-trans isomerase FKBP10 OS=Homo sapiens GN=FKBP10 PE=1 SV=1 - [FKB10_HUMAN]
P06576	0.1172	20	56.5	608.82	12.7	0.755152	ATP synthase subunit beta, mitochondrial OS=Homo sapiens GN=ATP5B PE=1 SV=3 - [ATPB_HUMAN]
P13639	0.1166	40	95.3	1035.1	31.3	0.88	Elongation factor 2 OS=Homo sapiens GN=EEF2 PE=1 SV=4 - [EF2_HUMAN]
Q96FQ6	0.1165	6	11.8	193.14	21.5	1.03758	Protein S100-A16 OS=Homo sapiens GN=S100A16 PE=1 SV=1 - [S10AG_HUMAN]
P12004	0.1149	7	28.8	113.22	20.6	1.07152	Proliferating cell nuclear antigen OS=Homo sapiens GN=PCNA PE=1 SV=1 - [PCNA_HUMAN]
O75368	0.114	2	12.8	89.74		0.86303	SH3 domain-binding glutamic acid-rich-like protein OS=Homo sapiens GN=SH3BGRL PE=1 SV=1 - [SH3L1_HUMAN]
Q9BQE3	0.1136	33	49.9	978.32	31.5	0.939394	Tubulin alpha-1C chain OS=Homo sapiens GN=TUBA1C PE=1 SV=1 - [TBA1C_HUMAN]
P14314	0.1136	28	59.4	389.63	14.1	0.981818	Glucosidase 2 subunit beta OS=Homo sapiens GN=PRKCSH PE=1 SV=2 - [GLU2B_HUMAN]
P35754	0.1132	2	11.8	59.39		2.24	Glutaredoxin-1 OS=Homo sapiens GN=GLRX PE=1 SV=2 - [GLRX1_HUMAN]
P34931	0.1123	18	70.3	534.36		0	Heat shock 70 kDa protein 1-like OS=Homo sapiens GN=HSPA1L PE=1 SV=2 - [HS71L_HUMAN]
Q53FA7	0.1114	10	35.5	229.32	28.8	1.00727	Quinone oxidoreductase PIG3 OS=Homo sapiens GN=TP53I3 PE=1 SV=2 - [QORX_HUMAN]
P49773	0.1111	4	13.8	83.92	17.5	0.728485	Histidine triad nucleotide-binding protein 1 OS=Homo sapiens GN=HINT1 PE=1 SV=2 - [HINT1_HUMAN]
P30040	0.1111	6	29	147.26	22.8	0.955152	Endoplasmic reticulum resident protein 29 OS=Homo sapiens GN=ERP29 PE=1 SV=4 - [ERP29_HUMAN]
P17813	0.1109	18	70.5	471.68	42.4	1.23515	Endoglin OS=Homo sapiens GN=ENG PE=1 SV=2 - [EGLN_HUMAN]
Q07065	0.1096	12	66	190.29	15.1	0.836364	Cytoskeleton-associated protein 4 OS=Homo sapiens GN=CKAP4 PE=1 SV=2 - [CKAP4_HUMAN]
P62750	0.109	4	17.7	70.68	1.4	0.486061	60S ribosomal protein L23a OS=Homo sapiens GN=RPL23A PE=1 SV=1 - [RL23A_HUMAN]
Q9Y2V2	0.1088	4	15.9	168.59	1.3	1.13576	Calcium-regulated heat stable protein 1 OS=Homo sapiens GN=CARHSP1 PE=1 SV=2 - [CHSP1_HUMAN]
Q9Y3E0	0.1087	3	15.4	94.72	336.7	2.3697	Vesicle transport protein GOT1B OS=Homo sapiens GN=GOLT1B PE=1 SV=1 - [GOT1B_HUMAN]
P55072	0.1079	23	89.3	596.64	19.9	0.847273	Transitional endoplasmic reticulum ATPase OS=Homo sapiens GN=VCP PE=1 SV=4 - [TERA_HUMAN]
P78417	0.1079	7	27.5	110.65	16.2	1.12242	Glutathione S-transferase omega-1 OS=Homo sapiens GN=GSTO1 PE=1 SV=2 - [GSTO1_HUMAN]
P30626	0.1061	3	21.7	70.74		1.25333	Sorcin OS=Homo sapiens GN=SRI PE=1 SV=1 - [SORCN_HUMAN]
P22061	0.1057	5	24.6	108.84	12.3	1.1503	Protein-L-isoaspartate(D-aspartate) O-methyltransferase OS=Homo sapiens GN=PCMT1 PE=1 SV=4 - [PIMT_HUMAN]
Q9UBR2	0.1056	4	33.8	112.13	5.7	1.26182	Cathepsin Z OS=Homo sapiens GN=CTSZ PE=1 SV=1 - [CATZ_HUMAN]
P99999	0.1048	10	11.7	241.24	24	1.46303	Cytochrome c OS=Homo sapiens GN=CYCS PE=1 SV=2 - [CYC_HUMAN]
P05387	0.1043	2	11.7	69.07	13.6	0.82303	60S acidic ribosomal protein P2 OS=Homo sapiens GN=RPLP2 PE=1 SV=1 - [RLA2_HUMAN]
Q99536	0.1043	11	41.9	135.43		0.836364	Synaptic vesicle membrane protein VAT-1 homolog OS=Homo sapiens GN=VAT1 PE=1 SV=2 - [VAT1_HUMAN]
P60903	0.1031	2	11.2	62.05		1.10424	Protein S100-A10 OS=Homo sapiens GN=S100A10 PE=1 SV=2 - [S10AA_HUMAN]
P43121	0.1022	42	71.6	819.7	23.8	1.08364	Cell surface glycoprotein MUC18 OS=Homo sapiens GN=MCAM PE=1 SV=2 - [MUC18_HUMAN]
P14550	0.1015	5	36.5	144.17	0.1	1.31515	Alcohol dehydrogenase [NADP+] OS=Homo sapiens GN=AKR1A1 PE=1 SV=3 - [AK1A1_HUMAN]
P51149	0.1014	6	23.5	132.91	7	1.16121	Ras-related protein Rab-7a OS=Homo sapiens GN=RAB7A PE=1 SV=1 - [RAB7A_HUMAN]
P14649	0.101	7	22.7	175.66		0	Myosin light chain 6B OS=Homo sapiens GN=MYL6B PE=1 SV=1 - [MYL6B_HUMAN]
O75390	0.0987	36	51.7	717.68	9.9	0.904242	Citrate synthase, mitochondrial OS=Homo sapiens GN=CS PE=1 SV=2 - [CISY_HUMAN]
P21980	0.0975	21	77.3	472.85	50.6	1.12121	Protein-glutamine gamma-glutamyltransferase 2 OS=Homo sapiens GN=TGM2 PE=1 SV=2 - [TGM2_HUMAN]
Q9UK76	0.0974	4	16	94.8	11.8	1.37576	Hematological and neurological expressed 1 protein OS=Homo sapiens GN=HN1 PE=1 SV=3 - [HN1_HUMAN]
Q5E9E6	0.0968	6	24.8	136.72	5.8	0.590303	60S ribosomal protein L10a OS=Bos taurus GN=RPL10A PE=2 SV=3 - [RL10A_BOVIN]
A7MB62	0.0964	6	44.7	184.38	23.4	0.597576	Actin-related protein 2 OS=Bos taurus GN=ACTR2 PE=1 SV=1 - [ARP2_BOVIN]
O14737	0.096	2	14.3	78.35		1.91273	Programmed cell death protein 5 OS=Homo sapiens GN=PDCD5 PE=1 SV=3 - [PDCD5_HUMAN]
P49755	0.0959	8	25	166.45	7.1	1.05697	Transmembrane emp24 domain-containing protein 10 OS=Homo sapiens GN=TMED10 PE=1 SV=2 - [TMEDA_HUMAN]
Q3T165	0.0956	3	29.8	102.93	17.5	1.31394	Prohibitin OS=Bos taurus GN=PHB PE=2 SV=1 - [PHB_BOVIN]
P23381	0.0955	7	53.1	206.66	23.4	0.946667	Tryptophanyl-tRNA synthetase, cytoplasmic OS=Homo sapiens GN=WARS PE=1 SV=2 - [SYWC_HUMAN]
Q56JV9	0.0947	6	29.9	168.56	15.9	0.745455	40S ribosomal protein S3a OS=Bos taurus GN=RPS3A PE=2 SV=3 - [RS3A_BOVIN]
A5PLL7	0.0926	5	31.1	144.43	35.1	1.44	Transmembrane protein 189 OS=Homo sapiens GN=TMEM189 PE=2 SV=3 - [TM189_HUMAN]
Q3ZBH8	0.0924	6	13.4	216.13	18.9	0.975758	40S ribosomal protein S20 OS=Bos taurus GN=RPS20 PE=3 SV=1 - [RS20_BOVIN]
Q96FW1	0.0923	5	31.3	113.27	66	1.4303	Ubiquitin thioesterase OTUB1 OS=Homo sapiens GN=OTUB1 PE=1 SV=2 - [OTUB1_HUMAN]
P30043	0.0922	10	22.1	249.65	17.3	0.819394	Flavin reductase OS=Homo sapiens GN=BLVRB PE=1 SV=3 - [BLVRB_HUMAN]
P07108	0.092	3	10	64.27	4.3	0.905455	Acyl-CoA-binding protein OS=Homo sapiens GN=DBI PE=1 SV=2 - [ACBP_HUMAN]
P61284	0.0909	4	17.8	154.49	27.5	0.647273	60S ribosomal protein L12 OS=Bos taurus GN=RPL12 PE=2 SV=1 - [RL12_BOVIN]
Q9Y266	0.0906	4	38.2	89.74	14	1.16485	Nuclear migration protein nudC OS=Homo sapiens GN=NUDC PE=1 SV=1 - [NUDC_HUMAN]
P14317	0.0905	5	54	156.82	6.8	0.750303	Hematopoietic lineage cell-specific protein OS=Homo sapiens GN=HCLS1 PE=1 SV=3 - [HCLS1_HUMAN]
Q9Y371	0.0904	6	40.8	118.12	18.5	1.01576	Endophilin-B1 OS=Homo sapiens GN=SH3GLB1 PE=1 SV=1 - [SHLB1_HUMAN]
P09601	0.0903	4	32.8	110.54	18.1	1.03515	Heme oxygenase 1 OS=Homo sapiens GN=HMOX1 PE=1 SV=1 - [HMOX1_HUMAN]
P62847	0.0902	2	15.4	59.15		0.658182	40S ribosomal protein S24 OS=Homo sapiens GN=RPS24 PE=1 SV=1 - [RS24_HUMAN]
Q8WW12	0.0899	2	18.9	82.94		0.619394	PEST proteolytic signal-containing nuclear protein OS=Homo sapiens GN=PCNP PE=1 SV=2 - [PCNP_HUMAN]
Q6UW68	0.0899	2	21.2	63.16		1.02061	Transmembrane protein 205 OS=Homo sapiens GN=TMEM205 PE=1 SV=1 - [TM205_HUMAN]
O15173	0.0897	2	23.8	65.14		1.78909	Membrane-associated progesterone receptor component 2 OS=Homo sapiens GN=PGRMC2 PE=1 SV=1 - [PGRC2_HUMAN]
Q9H444	0.0893	5	24.9	90.9	34.4	0.978182	Charged multivesicular body protein 4b OS=Homo sapiens GN=CHMP4B PE=1 SV=1 - [CHM4B_HUMAN]
P31948	0.0866	11	62.6	236.97	14.3	0.913939	Stress-induced-phosphoprotein 1 OS=Homo sapiens GN=STIP1 PE=1 SV=1 - [STIP1_HUMAN]
P10644	0.0866	8	43	206.7	14.1	0.980606	cAMP-dependent protein kinase type I-alpha regulatory subunit OS=Homo sapiens GN=PRKAR1A PE=1 SV=1 - [KAP0_HUMAN]
P29401	0.0851	11	67.8	288.23	23.8	0.632727	Transketolase OS=Homo sapiens GN=TKT PE=1 SV=3 - [TKT_HUMAN]
Q15293	0.0846	9	38.9	193.8	29.9	0.844848	Reticulocalbin-1 OS=Homo sapiens GN=RCN1 PE=1 SV=1 - [RCN1_HUMAN]
P00441	0.0844	3	15.9	71.87	27.4	1.1903	Superoxide dismutase [Cu-Zn] OS=Homo sapiens GN=SOD1 PE=1 SV=2 - [SODC_HUMAN]
P30533	0.084	3	41.4	75.69	56.2	0.88	Alpha-2-macroglobulin receptor-associated protein OS=Homo sapiens GN=LRPAP1 PE=1 SV=1 - [AMRP_HUMAN]
P38646	0.0839	16	73.6	399.8	6.7	0.964848	Stress-70 protein, mitochondrial OS=Homo sapiens GN=HSPA9 PE=1 SV=2 - [GRP75_HUMAN]
Q9Y3E5	0.0838	2	19.2	55.51		0.785455	Peptidyl-tRNA hydrolase 2, mitochondrial OS=Homo sapiens GN=PTRH2 PE=1 SV=1 - [PTH2_HUMAN]
P13667	0.0837	15	72.9	402.45	13.4	1.02545	Protein disulfide-isomerase A4 OS=Homo sapiens GN=PDIA4 PE=1 SV=2 - [PDIA4_HUMAN]
Q15599	0.0831	5	37.4	130.76	0.9	0.984242	Na(+)/H(+) exchange regulatory cofactor NHE-RF2 OS=Homo sapiens GN=SLC9A3R2 PE=1 SV=2 - [NHRF2_HUMAN]
P62841	0.0828	2	17	61.05	2.3	0.607273	40S ribosomal protein S15 OS=Homo sapiens GN=RPS15 PE=1 SV=2 - [RS15_HUMAN]
P16070	0.0822	37	81.5	869.79	16.1	1.05939	CD44 antigen OS=Homo sapiens GN=CD44 PE=1 SV=3 - [CD44_HUMAN]
P04632	0.0821	8	28.3	213.14	17.9	0.917576	Calpain small subunit 1 OS=Homo sapiens GN=CAPNS1 PE=1 SV=1 - [CPNS1_HUMAN]
Q04760	0.0815	7	20.8	58.23	22.1	0.987879	Lactoylglutathione lyase OS=Homo sapiens GN=GLO1 PE=1 SV=4 - [LGUL_HUMAN]
P27824	0.0811	15	67.5	481.86	6.5	0.853333	Calnexin OS=Homo sapiens GN=CANX PE=1 SV=2 - [CALX_HUMAN]
P80303	0.081	6	50.2	194.89	29.4	1.12242	Nucleobindin-2 OS=Homo sapiens GN=NUCB2 PE=1 SV=2 - [NUCB2_HUMAN]
P27816	0.0807	19	120.9	362.16	15.3	0.90303	Microtubule-associated protein 4 OS=Homo sapiens GN=MAP4 PE=1 SV=3 - [MAP4_HUMAN]
P18206	0.0802	22	123.7	440.59	34.4	1.11273	Vinculin OS=Homo sapiens GN=VCL PE=1 SV=4 - [VINC_HUMAN]
P07339	0.0801	5	44.5	81.1	22.1	0.970909	Cathepsin D OS=Homo sapiens GN=CTSD PE=1 SV=1 - [CATD_HUMAN]
P61978	0.0799	9	50.9	276.51	7.8	0.876364	Heterogeneous nuclear ribonucleoprotein K OS=Homo sapiens GN=HNRNPK PE=1 SV=1 - [HNRPK_HUMAN]
Q13561	0.0798	10	44.2	304.01	19.8	0.877576	Dynactin subunit 2 OS=Homo sapiens GN=DCTN2 PE=1 SV=4 - [DCTN2_HUMAN]
O75874	0.0797	10	46.6	204.09	18.3	1.34788	Isocitrate dehydrogenase [NADP] cytoplasmic OS=Homo sapiens GN=IDH1 PE=1 SV=2 - [IDHC_HUMAN]
P00387	0.0797	6	34.2	118.75	25.3	1.44242	NADH-cytochrome b5 reductase 3 OS=Homo sapiens GN=CYB5R3 PE=1 SV=3 - [NB5R3_HUMAN]
Q14697	0.0794	15	106.8	432.57	26.1	0.901818	Neutral alpha-glucosidase AB OS=Homo sapiens GN=GANAB PE=1 SV=3 - [GANAB_HUMAN]
Q969X5	0.0793	8	32.6	184.71	51.4	0.84	Endoplasmic reticulum-Golgi intermediate compartment protein 1 OS=Homo sapiens GN=ERGIC1 PE=1 SV=1 - [ERGI1_HUMAN]
P15151	0.0791	12	45.3	207.32	21	1.12606	Poliovirus receptor OS=Homo sapiens GN=PVR PE=1 SV=2 - [PVR_HUMAN]
P50395	0.0787	6	50.6	140.5	5.9	0.859394	Rab GDP dissociation inhibitor beta OS=Homo sapiens GN=GDI2 PE=1 SV=2 - [GDIB_HUMAN]
P50897	0.0784	4	34.2	108.36	14.1	1.10667	Palmitoyl-protein thioesterase 1 OS=Homo sapiens GN=PPT1 PE=1 SV=1 - [PPT1_HUMAN]
P10768	0.078	6	31.4	187.4	1.3	1.00727	S-formylglutathione hydrolase OS=Homo sapiens GN=ESD PE=1 SV=2 - [ESTD_HUMAN]
Q6NZI2	0.0769	13	43.4	316.21	22.3	0.596364	Polymerase I and transcript release factor OS=Homo sapiens GN=PTRF PE=1 SV=1 - [PTRF_HUMAN]
Q07955	0.0766	6	27.7	137.87	7.4	0.747879	Serine/arginine-rich splicing factor 1 OS=Homo sapiens GN=SRSF1 PE=1 SV=2 - [SRSF1_HUMAN]
Q8NBJ7	0.0764	4	33.8	104.98	97.9	1.97091	Sulfatase-modifying factor 2 OS=Homo sapiens GN=SUMF2 PE=1 SV=2 - [SUMF2_HUMAN]
P50552	0.0763	8	39.8	314.28	11.2	0.918788	Vasodilator-stimulated phosphoprotein OS=Homo sapiens GN=VASP PE=1 SV=3 - [VASP_HUMAN]
P30041	0.0759	12	25	183.08	12.9	1.00727	Peroxiredoxin-6 OS=Homo sapiens GN=PRDX6 PE=1 SV=3 - [PRDX6_HUMAN]
Q76I81	0.0758	4	14.5	121.6	3.2	0.727273	40S ribosomal protein S12 OS=Bos taurus GN=RPS12 PE=2 SV=1 - [RS12_BOVIN]
Q92820	0.0755	10	35.9	291.68	6.8	1.75758	Gamma-glutamyl hydrolase OS=Homo sapiens GN=GGH PE=1 SV=2 - [GGH_HUMAN]
P30464	0.0746	7	40.4	305.82	21.6	0.927273	HLA class I histocompatibility antigen, B-15 alpha chain OS=Homo sapiens GN=HLA-B PE=1 SV=2 - [1B15_HUMAN]
O14773	0.0746	8	61.2	360.04	22.4	1.02667	Tripeptidyl-peptidase 1 OS=Homo sapiens GN=TPP1 PE=1 SV=2 - [TPP1_HUMAN]
P03989	0.0746	4	40.4	187.17	24.8	1.09333	HLA class I histocompatibility antigen, B-27 alpha chain OS=Homo sapiens GN=HLA-B PE=1 SV=2 - [1B27_HUMAN]
Q15691	0.0746	4	30	72.38	9.1	1.11636	Microtubule-associated protein RP/EB family member 1 OS=Homo sapiens GN=MAPRE1 PE=1 SV=3 - [MARE1_HUMAN]
Q15008	0.0746	6	45.5	199.82		1.33818	26S proteasome non-ATPase regulatory subunit 6 OS=Homo sapiens GN=PSMD6 PE=1 SV=1 - [PSMD6_HUMAN]
Q9H0U4	0.0746	8	22.2	240.51	8.1	1.3697	Ras-related protein Rab-1B OS=Homo sapiens GN=RAB1B PE=1 SV=1 - [RAB1B_HUMAN]
P46777	0.0741	6	34.3	127.93	12.2	0.681212	60S ribosomal protein L5 OS=Homo sapiens GN=RPL5 PE=1 SV=3 - [RL5_HUMAN]
P62157	0.0738	5	16.8	122.26	32.6	1.10909	Calmodulin OS=Bos taurus GN=CALM PE=1 SV=2 - [CALM_BOVIN]
Q07812	0.0729	2	21.2	82.86		0.969697	Apoptosis regulator BAX OS=Homo sapiens GN=BAX PE=1 SV=1 - [BAX_HUMAN]
P22314	0.0728	21	117.8	457.9	33.6	1.01333	Ubiquitin-like modifier-activating enzyme 1 OS=Homo sapiens GN=UBA1 PE=1 SV=3 - [UBA1_HUMAN]
Q56JX5	0.072	4	13.7	104.43	21.9	0.718788	40S ribosomal protein S25 OS=Bos taurus GN=RPS25 PE=2 SV=1 - [RS25_BOVIN]
Q9ULZ3	0.0718	2	21.6	52.57		6.2497	Apoptosis-associated speck-like protein containing a CARD OS=Homo sapiens GN=PYCARD PE=1 SV=2 - [ASC_HUMAN]
P62424	0.0714	3	30	62.24	29.9	0.88	60S ribosomal protein L7a OS=Homo sapiens GN=RPL7A PE=1 SV=2 - [RL7A_HUMAN]
P24534	0.0711	8	24.7	123.79	11.7	1.03636	Elongation factor 1-beta OS=Homo sapiens GN=EEF1B2 PE=1 SV=3 - [EF1B_HUMAN]
Q13185	0.071	4	20.8	91.73	22.9	1.11758	Chromobox protein homolog 3 OS=Homo sapiens GN=CBX3 PE=1 SV=4 - [CBX3_HUMAN]
P12956	0.0706	9	69.8	200.79	18.4	0.917576	X-ray repair cross-complementing protein 6 OS=Homo sapiens GN=XRCC6 PE=1 SV=2 - [XRCC6_HUMAN]
P12236	0.0705	3	32.8	80.18	0.9	0.780606	ADP/ATP translocase 3 OS=Homo sapiens GN=SLC25A6 PE=1 SV=4 - [ADT3_HUMAN]
P63279	0.0696	5	18	133.57	1.7	1.01333	SUMO-conjugating enzyme UBC9 OS=Homo sapiens GN=UBE2I PE=1 SV=1 - [UBC9_HUMAN]
Q01518	0.0695	13	51.9	310.87	23.9	0.837576	Adenylyl cyclase-associated protein 1 OS=Homo sapiens GN=CAP1 PE=1 SV=5 - [CAP1_HUMAN]
Q02818	0.0694	4	53.8	155.87	9.4	0.970909	Nucleobindin-1 OS=Homo sapiens GN=NUCB1 PE=1 SV=4 - [NUCB1_HUMAN]
P15559	0.0693	7	30.8	128.28	15.2	0.763636	NAD(P)H dehydrogenase [quinone] 1 OS=Homo sapiens GN=NQO1 PE=1 SV=1 - [NQO1_HUMAN]
Q76I82	0.0692	2	14.8	60.75		0.545455	40S ribosomal protein S15a OS=Bos taurus GN=RPS15A PE=2 SV=1 - [RS15A_BOVIN]
Q3SZ65	0.0688	6	46.4	235.3	9.8	1.17939	Eukaryotic initiation factor 4A-II OS=Bos taurus GN=EIF4A2 PE=2 SV=1 - [IF4A2_BOVIN]
P47756	0.0686	3	31.3	84.46	33.8	0.955152	F-actin-capping protein subunit beta OS=Homo sapiens GN=CAPZB PE=1 SV=4 - [CAPZB_HUMAN]
P52565	0.0686	3	23.2	86.05	1.9	1.04121	Rho GDP-dissociation inhibitor 1 OS=Homo sapiens GN=ARHGDIA PE=1 SV=3 - [GDIR1_HUMAN]
P16035	0.0682	2	24.4	81.38		0.762424	Metalloproteinase inhibitor 2 OS=Homo sapiens GN=TIMP2 PE=1 SV=2 - [TIMP2_HUMAN]
P62803	0.068	2	11.4	61.21		0.967273	Histone H4 OS=Bos taurus PE=1 SV=2 - [H4_BOVIN]
P16284	0.0678	19	82.5	452.59	18	1.1103	Platelet endothelial cell adhesion molecule OS=Homo sapiens GN=PECAM1 PE=1 SV=1 - [PECA1_HUMAN]
P29692	0.0676	6	31.1	60.13		7.58303	Elongation factor 1-delta OS=Homo sapiens GN=EEF1D PE=1 SV=5 - [EF1D_HUMAN]
O00764	0.0673	7	35.1	134.11	21	1.03273	Pyridoxal kinase OS=Homo sapiens GN=PDXK PE=1 SV=1 - [PDXK_HUMAN]
P02768	0.0673	71	69.3	1469.73	12.1	1.31273	Serum albumin OS=Homo sapiens GN=ALB PE=1 SV=2 - [ALBU_HUMAN]
Q96D15	0.0671	3	37.5	114.77	86.3	0.478788	Reticulocalbin-3 OS=Homo sapiens GN=RCN3 PE=1 SV=1 - [RCN3_HUMAN]
O75832	0.0664	3	24.4	63.67		0.837576	26S proteasome non-ATPase regulatory subunit 10 OS=Homo sapiens GN=PSMD10 PE=1 SV=1 - [PSD10_HUMAN]
P30085	0.0663	4	22.2	121.21	6.9	0.693333	UMP-CMP kinase OS=Homo sapiens GN=CMPK1 PE=1 SV=3 - [KCY_HUMAN]
Q15631	0.0658	2	26.2	77.92		1.08121	Translin OS=Homo sapiens GN=TSN PE=1 SV=1 - [TSN_HUMAN]
P48047	0.0657	4	23.3	78.29	3.7	1.15273	ATP synthase subunit O, mitochondrial OS=Homo sapiens GN=ATP5O PE=1 SV=1 - [ATPO_HUMAN]
Q9NYL9	0.0653	2	39.6	58.93	16.5	1.04727	Tropomodulin-3 OS=Homo sapiens GN=TMOD3 PE=1 SV=1 - [TMOD3_HUMAN]
Q16555	0.0647	16	62.3	501	18.1	1.05091	Dihydropyrimidinase-related protein 2 OS=Homo sapiens GN=DPYSL2 PE=1 SV=1 - [DPYL2_HUMAN]
P52566	0.0647	4	23	183.63	31.2	1.5697	Rho GDP-dissociation inhibitor 2 OS=Homo sapiens GN=ARHGDIB PE=1 SV=3 - [GDIR2_HUMAN]
P06730	0.0645	4	25.1	66.64	10.6	0.652121	Eukaryotic translation initiation factor 4E OS=Homo sapiens GN=EIF4E PE=1 SV=2 - [IF4E_HUMAN]
P0C6E5	0.0642	2	21.1	58.51		0	Putative high mobility group protein B3-like protein OS=Homo sapiens PE=5 SV=1 - [HMG3M_HUMAN]
O00231	0.064	6	47.4	131.7	7.5	0.955152	26S proteasome non-ATPase regulatory subunit 11 OS=Homo sapiens GN=PSMD11 PE=1 SV=3 - [PSD11_HUMAN]
Q5E988	0.0637	2	22.9	114.05		1.05697	40S ribosomal protein S5 OS=Bos taurus GN=RPS5 PE=2 SV=3 - [RS5_BOVIN]
O43852	0.0635	3	37.1	98.49	19	0.707879	Calumenin OS=Homo sapiens GN=CALU PE=1 SV=2 - [CALU_HUMAN]
Q14019	0.0634	4	15.9	73.63	12.9	1.03152	Coactosin-like protein OS=Homo sapiens GN=COTL1 PE=1 SV=3 - [COTL1_HUMAN]
P20591	0.0634	9	75.5	153.13	7.2	1.08	Interferon-induced GTP-binding protein Mx1 OS=Homo sapiens GN=MX1 PE=1 SV=4 - [MX1_HUMAN]
O95865	0.0632	2	29.6	92.83		0.85697	N(G),N(G)-dimethylarginine dimethylaminohydrolase 2 OS=Homo sapiens GN=DDAH2 PE=1 SV=1 - [DDAH2_HUMAN]
Q6P587	0.0625	2	24.8	56.07		0.692121	Fumarylacetoacetate hydrolase domain-containing protein 1 OS=Homo sapiens GN=FAHD1 PE=1 SV=2 - [FAHD1_HUMAN]
Q3ZBF7	0.0625	2	18.7	61.96		1.10545	Prostaglandin E synthase 3 OS=Bos taurus GN=PTGES3 PE=1 SV=1 - [TEBP_BOVIN]
Q9Y490	0.0622	42	269.6	1147.05	22.4	0.990303	Talin-1 OS=Homo sapiens GN=TLN1 PE=1 SV=3 - [TLN1_HUMAN]
P61257	0.0621	4	17.2	83.53	11.9	0.762424	60S ribosomal protein L26 OS=Bos taurus GN=RPL26 PE=2 SV=1 - [RL26_BOVIN]
Q92945	0.0619	9	73.1	198.52	1.8	0.963636	Far upstream element-binding protein 2 OS=Homo sapiens GN=KHSRP PE=1 SV=4 - [FUBP2_HUMAN]
Q96IU4	0.0619	2	22.3	101.17		1.10545	Abhydrolase domain-containing protein 14B OS=Homo sapiens GN=ABHD14B PE=1 SV=1 - [ABHEB_HUMAN]
O15145	0.0618	4	20.5	136.92	30.6	1.04485	Actin-related protein 2/3 complex subunit 3 OS=Homo sapiens GN=ARPC3 PE=1 SV=3 - [ARPC3_HUMAN]
O00161	0.0616	2	23.3	76.28		1.27394	Synaptosomal-associated protein 23 OS=Homo sapiens GN=SNAP23 PE=1 SV=1 - [SNP23_HUMAN]
Q08043	0.061	19	103.2	483.6		0	Alpha-actinin-3 OS=Homo sapiens GN=ACTN3 PE=1 SV=2 - [ACTN3_HUMAN]
P16403	0.061	2	21.4	82.07	13.9	0.518788	Histone H1.2 OS=Homo sapiens GN=HIST1H1C PE=1 SV=2 - [H12_HUMAN]
Q9BZK3	0.061	4	23.3	89.79		1.15515	Putative nascent polypeptide-associated complex subunit alpha-like protein OS=Homo sapiens GN=NACAP1 PE=5 SV=1 - [NACP1_HUMAN]
Q13442	0.0608	6	20.6	93.1	45.5	1.03515	28 kDa heat- and acid-stable phosphoprotein OS=Homo sapiens GN=PDAP1 PE=1 SV=1 - [HAP28_HUMAN]
Q9UBE0	0.0607	5	38.4	98.67	17.5	0.953939	SUMO-activating enzyme subunit 1 OS=Homo sapiens GN=SAE1 PE=1 SV=1 - [SAE1_HUMAN]
P02794	0.0601	2	21.2	46.17		1.2097	Ferritin heavy chain OS=Homo sapiens GN=FTH1 PE=1 SV=2 - [FRIH_HUMAN]
P61026	0.06	4	22.5	102.29	20.3	1.74182	Ras-related protein Rab-10 OS=Homo sapiens GN=RAB10 PE=1 SV=1 - [RAB10_HUMAN]
P28838	0.0597	12	56.1	251.39	26.4	1.00485	Cytosol aminopeptidase OS=Homo sapiens GN=LAP3 PE=1 SV=3 - [AMPL_HUMAN]
Q14103	0.0592	10	38.4	200.6	30.2	1.0897	Heterogeneous nuclear ribonucleoprotein D0 OS=Homo sapiens GN=HNRNPD PE=1 SV=1 - [HNRPD_HUMAN]
Q9UMS0	0.0591	4	28.4	111.64	5.4	0.956364	NFU1 iron-sulfur cluster scaffold homolog, mitochondrial OS=Homo sapiens GN=NFU1 PE=1 SV=2 - [NFU1_HUMAN]
Q5EAD6	0.0588	3	24.1	102.61	104.3	0.420606	60S ribosomal protein L15 OS=Bos taurus GN=RPL15 PE=2 SV=3 - [RL15_BOVIN]
P42892	0.0584	10	87.1	245.1	10	0.996364	Endothelin-converting enzyme 1 OS=Homo sapiens GN=ECE1 PE=1 SV=2 - [ECE1_HUMAN]
P13598	0.0582	2	30.6	137.71	16.6	0	Intercellular adhesion molecule 2 OS=Homo sapiens GN=ICAM2 PE=1 SV=2 - [ICAM2_HUMAN]
Q00765	0.0582	11	21.5	194.53		1.01697	Receptor expression-enhancing protein 5 OS=Homo sapiens GN=REEP5 PE=1 SV=3 - [REEP5_HUMAN]
O95336	0.0581	4	27.5	100.76	3	0.672727	6-phosphogluconolactonase OS=Homo sapiens GN=PGLS PE=1 SV=2 - [6PGL_HUMAN]
O60749	0.0578	4	58.4	189.91		0.906667	Sorting nexin-2 OS=Homo sapiens GN=SNX2 PE=1 SV=2 - [SNX2_HUMAN]
O75340	0.0576	2	21.9	71.38		1.25576	Programmed cell death protein 6 OS=Homo sapiens GN=PDCD6 PE=1 SV=1 - [PDCD6_HUMAN]
Q8TED1	0.0574	3	23.9	69.46	3	0.558788	Probable glutathione peroxidase 8 OS=Homo sapiens GN=GPX8 PE=1 SV=2 - [GPX8_HUMAN]
P06744	0.0573	8	63.1	189.52	5.8	0.941818	Glucose-6-phosphate isomerase OS=Homo sapiens GN=GPI PE=1 SV=4 - [G6PI_HUMAN]
P09497	0.0568	2	25.2	57.76		1.00485	Clathrin light chain B OS=Homo sapiens GN=CLTB PE=1 SV=1 - [CLCB_HUMAN]
P61019	0.0566	2	23.5	77.62	31.7	0.966061	Ras-related protein Rab-2A OS=Homo sapiens GN=RAB2A PE=1 SV=1 - [RAB2A_HUMAN]
P05455	0.0564	4	46.8	96.69	12.1	0.688485	Lupus La protein OS=Homo sapiens GN=SSB PE=1 SV=2 - [LA_HUMAN]
Q99733	0.056	8	42.8	176.35	14.8	0.98303	Nucleosome assembly protein 1-like 4 OS=Homo sapiens GN=NAP1L4 PE=1 SV=1 - [NP1L4_HUMAN]
P15144	0.0558	19	109.5	560.86	17	0.877576	Aminopeptidase N OS=Homo sapiens GN=ANPEP PE=1 SV=4 - [AMPN_HUMAN]
Q10589	0.0556	4	19.8	101.4	22	0.926061	Bone marrow stromal antigen 2 OS=Homo sapiens GN=BST2 PE=1 SV=1 - [BST2_HUMAN]
P52815	0.0556	4	21.3	95.09	33.7	1.0703	39S ribosomal protein L12, mitochondrial OS=Homo sapiens GN=MRPL12 PE=1 SV=2 - [RM12_HUMAN]
Q16543	0.0556	4	44.4	85.87	4.1	1.14061	Hsp90 co-chaperone Cdc37 OS=Homo sapiens GN=CDC37 PE=1 SV=1 - [CDC37_HUMAN]
Q9Y6B6	0.0556	2	22.4	48.71		1.17333	GTP-binding protein SAR1b OS=Homo sapiens GN=SAR1B PE=1 SV=1 - [SAR1B_HUMAN]
P05556	0.0551	22	88.4	418.1	16.8	0.913939	Integrin beta-1 OS=Homo sapiens GN=ITGB1 PE=1 SV=2 - [ITB1_HUMAN]
P02765	0.0545	30	39.3	677.5	20	1.68727	Alpha-2-HS-glycoprotein OS=Homo sapiens GN=AHSG PE=1 SV=1 - [FETUA_HUMAN]
P25705	0.0542	9	59.7	208.71	21.8	0.797576	ATP synthase subunit alpha, mitochondrial OS=Homo sapiens GN=ATP5A1 PE=1 SV=1 - [ATPA_HUMAN]
Q8NC51	0.0539	5	44.9	134.04	18.3	0.830303	Plasminogen activator inhibitor 1 RNA-binding protein OS=Homo sapiens GN=SERBP1 PE=1 SV=2 - [PAIRB_HUMAN]
O00233	0.0538	2	24.7	79.55	1.5	0.867879	26S proteasome non-ATPase regulatory subunit 9 OS=Homo sapiens GN=PSMD9 PE=1 SV=3 - [PSMD9_HUMAN]
P55209	0.0537	8	45.3	201.8	10.3	0.798788	Nucleosome assembly protein 1-like 1 OS=Homo sapiens GN=NAP1L1 PE=1 SV=1 - [NP1L1_HUMAN]
Q6NXS1	0.0537	2	23	55.34		2.02545	Putative protein phosphatase inhibitor 2-like protein 3 OS=Homo sapiens GN=PPP1R2P3 PE=5 SV=1 - [IPP2M_HUMAN]
Q9H223	0.0536	10	61.1	291		0.797576	EH domain-containing protein 4 OS=Homo sapiens GN=EHD4 PE=1 SV=1 - [EHD4_HUMAN]
P07602	0.0534	9	58.1	133.13	7.6	1.03273	Proactivator polypeptide OS=Homo sapiens GN=PSAP PE=1 SV=2 - [SAP_HUMAN]
P11233	0.0534	3	23.6	111.21	32.1	1.06424	Ras-related protein Ral-A OS=Homo sapiens GN=RALA PE=1 SV=1 - [RALA_HUMAN]
Q12765	0.0531	3	46.4	71.05	8.5	1.0303	Secernin-1 OS=Homo sapiens GN=SCRN1 PE=1 SV=2 - [SCRN1_HUMAN]
Q9Y4L1	0.0531	9	111.3	181.6	1.8	1.11394	Hypoxia up-regulated protein 1 OS=Homo sapiens GN=HYOU1 PE=1 SV=1 - [HYOU1_HUMAN]
P54136	0.053	5	75.3	146.62	24.6	0.969697	Arginyl-tRNA synthetase, cytoplasmic OS=Homo sapiens GN=RARS PE=1 SV=2 - [SYRC_HUMAN]
P17980	0.0524	2	49.2	50.85	24.4	0.606061	26S protease regulatory subunit 6A OS=Homo sapiens GN=PSMC3 PE=1 SV=3 - [PRS6A_HUMAN]
O14653	0.0519	2	24.8	51.56		0.928485	Golgi SNAP receptor complex member 2 OS=Homo sapiens GN=GOSR2 PE=1 SV=2 - [GOSR2_HUMAN]
Q08257	0.0517	2	35.2	124.2		0.711515	Quinone oxidoreductase OS=Homo sapiens GN=CRYZ PE=1 SV=1 - [QOR_HUMAN]
P50502	0.0515	7	41.3	151.29	21.2	1.18545	Hsc70-interacting protein OS=Homo sapiens GN=ST13 PE=1 SV=2 - [F10A1_HUMAN]
O00273	0.0514	2	36.5	112.78		1.64121	DNA fragmentation factor subunit alpha OS=Homo sapiens GN=DFFA PE=1 SV=1 - [DFFA_HUMAN]
P61289	0.0512	2	29.5	58.65		1.29818	Proteasome activator complex subunit 3 OS=Homo sapiens GN=PSME3 PE=1 SV=1 - [PSME3_HUMAN]
Q02952	0.0511	58	191.4	1225.05	22.1	0.911515	A-kinase anchor protein 12 OS=Homo sapiens GN=AKAP12 PE=1 SV=4 - [AKA12_HUMAN]
P13804	0.0511	4	35.1	209.65	7.9	1.09455	Electron transfer flavoprotein subunit alpha, mitochondrial OS=Homo sapiens GN=ETFA PE=1 SV=1 - [ETFA_HUMAN]
Q9HDC9	0.0505	6	46.5	142	13.4	0.890909	Adipocyte plasma membrane-associated protein OS=Homo sapiens GN=APMAP PE=1 SV=2 - [APMAP_HUMAN]
P00492	0.0505	2	24.6	51.73		2.12485	Hypoxanthine-guanine phosphoribosyltransferase OS=Homo sapiens GN=HPRT1 PE=1 SV=2 - [HPRT_HUMAN]
P61286	0.0503	5	70.6	112.78	8.9	0.895758	Polyadenylate-binding protein 1 OS=Bos taurus GN=PABPC1 PE=2 SV=1 - [PABP1_BOVIN]
O00469	0.0502	10	84.6	309.24	32.7	0.964848	Procollagen-lysine,2-oxoglutarate 5-dioxygenase 2 OS=Homo sapiens GN=PLOD2 PE=1 SV=2 - [PLOD2_HUMAN]
Q07021	0.0496	2	31.3	83.99		0.900606	Complement component 1 Q subcomponent-binding protein, mitochondrial OS=Homo sapiens GN=C1QBP PE=1 SV=1 - [C1QBP_HUMAN]
P52306	0.0494	3	66.3	151.77	48.9	0.81697	Rap1 GTPase-GDP dissociation stimulator 1 OS=Homo sapiens GN=RAP1GDS1 PE=1 SV=3 - [GDS1_HUMAN]
P36957	0.0486	9	48.7	251.96	21.5	1.06545	Dihydrolipoyllysine-residue succinyltransferase component of 2-oxoglutarate dehydrogenase complex, mitochondrial OS=Homo sapiens GN=DLST PE=1 SV=4 - [ODO2_HUMAN]
O60506	0.0482	6	69.6	116.44	7.8	0.81697	Heterogeneous nuclear ribonucleoprotein Q OS=Homo sapiens GN=SYNCRIP PE=1 SV=2 - [HNRPQ_HUMAN]
Q6FI81	0.0481	2	33.6	50.49		0.764848	Anamorsin OS=Homo sapiens GN=CIAPIN1 PE=1 SV=2 - [CPIN1_HUMAN]
Q00169	0.0481	2	31.8	77.09		1.1297	Phosphatidylinositol transfer protein alpha isoform OS=Homo sapiens GN=PITPNA PE=1 SV=2 - [PIPNA_HUMAN]
Q07960	0.0478	3	50.4	90.74	17.1	0.85697	Rho GTPase-activating protein 1 OS=Homo sapiens GN=ARHGAP1 PE=1 SV=1 - [RHG01_HUMAN]
Q9NT62	0.0478	2	35.8	95.82		1.46667	Ubiquitin-like-conjugating enzyme ATG3 OS=Homo sapiens GN=ATG3 PE=1 SV=1 - [ATG3_HUMAN]
P33316	0.0476	2	26.7	61.27		0.899394	Deoxyuridine 5'-triphosphate nucleotidohydrolase, mitochondrial OS=Homo sapiens GN=DUT PE=1 SV=3 - [DUT_HUMAN]
Q9UMX0	0.0475	3	62.5	105.03	46.4	0.778182	Ubiquilin-1 OS=Homo sapiens GN=UBQLN1 PE=1 SV=2 - [UBQL1_HUMAN]
P23919	0.0472	2	23.8	43.15	7.9	0.923636	Thymidylate kinase OS=Homo sapiens GN=DTYMK PE=1 SV=4 - [KTHY_HUMAN]
Q13283	0.0472	6	52.1	130.03		1.10667	Ras GTPase-activating protein-binding protein 1 OS=Homo sapiens GN=G3BP1 PE=1 SV=1 - [G3BP1_HUMAN]
P38117	0.0471	3	27.8	80.8	13.3	1.07879	Electron transfer flavoprotein subunit beta OS=Homo sapiens GN=ETFB PE=1 SV=3 - [ETFB_HUMAN]
O75828	0.0469	4	30.8	142.37	203.2	1.29576	Carbonyl reductase [NADPH] 3 OS=Homo sapiens GN=CBR3 PE=1 SV=3 - [CBR3_HUMAN]
P41227	0.0468	2	26.4	52.77		0.987879	N-alpha-acetyltransferase 10, NatA catalytic subunit OS=Homo sapiens GN=NAA10 PE=1 SV=1 - [NAA10_HUMAN]
P08648	0.0467	9	114.5	222.22	33.7	0.990303	Integrin alpha-5 OS=Homo sapiens GN=ITGA5 PE=1 SV=2 - [ITA5_HUMAN]
P54727	0.0465	3	43.1	76.45	5.5	0.928485	UV excision repair protein RAD23 homolog B OS=Homo sapiens GN=RAD23B PE=1 SV=1 - [RD23B_HUMAN]
P20339	0.0465	3	23.6	97.76	6.9	0.981818	Ras-related protein Rab-5A OS=Homo sapiens GN=RAB5A PE=1 SV=2 - [RAB5A_HUMAN]
Q13740	0.0463	4	65.1	118.95	47.2	0.670303	CD166 antigen OS=Homo sapiens GN=ALCAM PE=1 SV=2 - [CD166_HUMAN]
Q8WXX5	0.0462	2	29.9	62.36	1.1	0.648485	DnaJ homolog subfamily C member 9 OS=Homo sapiens GN=DNAJC9 PE=1 SV=1 - [DNJC9_HUMAN]
P09486	0.0462	3	34.6	96.84		1.02303	SPARC OS=Homo sapiens GN=SPARC PE=1 SV=1 - [SPRC_HUMAN]
O00487	0.0452	2	34.6	72.59		2.21576	26S proteasome non-ATPase regulatory subunit 14 OS=Homo sapiens GN=PSMD14 PE=1 SV=1 - [PSDE_HUMAN]
Q8WUM4	0.0449	7	96	127.48	13.5	0.859394	Programmed cell death 6-interacting protein OS=Homo sapiens GN=PDCD6IP PE=1 SV=1 - [PDC6I_HUMAN]
O15460	0.0449	4	60.9	118.56	16	1.08606	Prolyl 4-hydroxylase subunit alpha-2 OS=Homo sapiens GN=P4HA2 PE=1 SV=1 - [P4HA2_HUMAN]
P30084	0.0448	2	31.4	70.09		0.97697	Enoyl-CoA hydratase, mitochondrial OS=Homo sapiens GN=ECHS1 PE=1 SV=4 - [ECHM_HUMAN]
Q9Y3B3	0.0446	2	25.2	67.09		1.18182	Transmembrane emp24 domain-containing protein 7 OS=Homo sapiens GN=TMED7 PE=1 SV=2 - [TMED7_HUMAN]
Q08170	0.0445	5	56.6	147.2	33.4	0.901818	Serine/arginine-rich splicing factor 4 OS=Homo sapiens GN=SRSF4 PE=1 SV=2 - [SRSF4_HUMAN]
P07741	0.0444	4	19.6	64.76	4.7	0.978182	Adenine phosphoribosyltransferase OS=Homo sapiens GN=APRT PE=1 SV=2 - [APT_HUMAN]
P48739	0.0443	2	31.5	81.02		0.985455	Phosphatidylinositol transfer protein beta isoform OS=Homo sapiens GN=PITPNB PE=1 SV=2 - [PIPNB_HUMAN]
P30153	0.0441	6	65.3	162.04	34.7	1.29576	Serine/threonine-protein phosphatase 2A 65 kDa regulatory subunit A alpha isoform OS=Homo sapiens GN=PPP2R1A PE=1 SV=4 - [2AAA_HUMAN]
P21926	0.0439	22	25.4	688.89	20	0.922424	CD9 antigen OS=Homo sapiens GN=CD9 PE=1 SV=4 - [CD9_HUMAN]
Q13177	0.0439	6	58	128.29	25	1.04606	Serine/threonine-protein kinase PAK 2 OS=Homo sapiens GN=PAK2 PE=1 SV=3 - [PAK2_HUMAN]
P62820	0.0439	4	22.7	70.19	13.8	1.04848	Ras-related protein Rab-1A OS=Homo sapiens GN=RAB1A PE=1 SV=3 - [RAB1A_HUMAN]
P21333	0.0438	31	280.6	854.82	26.6	0.78303	Filamin-A OS=Homo sapiens GN=FLNA PE=1 SV=4 - [FLNA_HUMAN]
Q16881	0.0431	3	70.9	85.26	24.2	1.07636	Thioredoxin reductase 1, cytoplasmic OS=Homo sapiens GN=TXNRD1 PE=1 SV=3 - [TRXR1_HUMAN]
P19623	0.043	2	33.8	83.89	31.9	0.928485	Spermidine synthase OS=Homo sapiens GN=SRM PE=1 SV=1 - [SPEE_HUMAN]
P09651	0.043	4	38.7	210.83		1.12727	Heterogeneous nuclear ribonucleoprotein A1 OS=Homo sapiens GN=HNRNPA1 PE=1 SV=5 - [ROA1_HUMAN]
Q07817	0.0429	2	26	46.5		0	Bcl-2-like protein 1 OS=Homo sapiens GN=BCL2L1 PE=1 SV=1 - [B2CL1_HUMAN]
P04843	0.0428	8	68.5	138.18	15.4	0.763636	Dolichyl-diphosphooligosaccharide--protein glycosyltransferase subunit 1 OS=Homo sapiens GN=RPN1 PE=1 SV=1 - [RPN1_HUMAN]
P43490	0.0428	8	55.5	182.86	18.1	0.763636	Nicotinamide phosphoribosyltransferase OS=Homo sapiens GN=NAMPT PE=1 SV=1 - [NAMPT_HUMAN]
Q14696	0.0427	3	26.1	62.23	11.7	0.90303	LDLR chaperone MESD OS=Homo sapiens GN=MESDC2 PE=1 SV=2 - [MESD_HUMAN]
Q9BVK6	0.0426	4	27.3	86.58	5.2	1.10667	Transmembrane emp24 domain-containing protein 9 OS=Homo sapiens GN=TMED9 PE=1 SV=2 - [TMED9_HUMAN]
P23588	0.0426	3	69.1	76.74	5.8	1.30667	Eukaryotic translation initiation factor 4B OS=Homo sapiens GN=EIF4B PE=1 SV=2 - [IF4B_HUMAN]
P48643	0.0425	4	59.6	95.56	41.5	0.687273	T-complex protein 1 subunit epsilon OS=Homo sapiens GN=CCT5 PE=1 SV=1 - [TCPE_HUMAN]
Q6DD88	0.0425	8	60.5	233.12	22.8	1.07515	Atlastin-3 OS=Homo sapiens GN=ATL3 PE=1 SV=1 - [ATLA3_HUMAN]
Q96AG4	0.0423	6	34.9	199.24	8.1	0.956364	Leucine-rich repeat-containing protein 59 OS=Homo sapiens GN=LRRC59 PE=1 SV=1 - [LRC59_HUMAN]
O00303	0.042	3	37.5	148.52	84.8	1.57333	Eukaryotic translation initiation factor 3 subunit F OS=Homo sapiens GN=EIF3F PE=1 SV=1 - [EIF3F_HUMAN]
O43765	0.0415	2	34	66.18		0.956364	Small glutamine-rich tetratricopeptide repeat-containing protein alpha OS=Homo sapiens GN=SGTA PE=1 SV=1 - [SGTA_HUMAN]
P30519	0.0411	6	36	115.17	41.2	1.01576	Heme oxygenase 2 OS=Homo sapiens GN=HMOX2 PE=1 SV=2 - [HMOX2_HUMAN]
P51665	0.0401	4	37	79.63	3.7	0.97697	26S proteasome non-ATPase regulatory subunit 7 OS=Homo sapiens GN=PSMD7 PE=1 SV=2 - [PSD7_HUMAN]
Q96A49	0.0398	2	39.9	69.8		0.915152	Synapse-associated protein 1 OS=Homo sapiens GN=SYAP1 PE=1 SV=1 - [SYAP1_HUMAN]
P06396	0.0396	8	85.6	155.27	6.3	1.04364	Gelsolin OS=Homo sapiens GN=GSN PE=1 SV=1 - [GELS_HUMAN]
P68402	0.0393	2	25.6	61.57	7.2	1.19273	Platelet-activating factor acetylhydrolase IB subunit beta OS=Homo sapiens GN=PAFAH1B2 PE=1 SV=1 - [PA1B2_HUMAN]
O14656	0.0392	2	37.8	84.18		0.298182	Torsin-1A OS=Homo sapiens GN=TOR1A PE=1 SV=1 - [TOR1A_HUMAN]
Q05682	0.0391	6	93.2	100.94	3.8	1.2097	Caldesmon OS=Homo sapiens GN=CALD1 PE=1 SV=3 - [CALD1_HUMAN]
Q96HE7	0.0385	7	54.4	131.31	32.2	1.11273	ERO1-like protein alpha OS=Homo sapiens GN=ERO1L PE=1 SV=2 - [ERO1A_HUMAN]
P49903	0.0383	2	42.9	58.98	13.3	0.270303	Selenide, water dikinase 1 OS=Homo sapiens GN=SEPHS1 PE=1 SV=2 - [SPS1_HUMAN]
P25789	0.0383	2	29.5	74.14	128	0.793939	Proteasome subunit alpha type-4 OS=Homo sapiens GN=PSMA4 PE=1 SV=1 - [PSA4_HUMAN]
Q969T9	0.0383	2	28.1	70.57		1.11636	WW domain-binding protein 2 OS=Homo sapiens GN=WBP2 PE=1 SV=1 - [WBP2_HUMAN]
Q9HC38	0.0383	4	34.8	178.82		1.33818	Glyoxalase domain-containing protein 4 OS=Homo sapiens GN=GLOD4 PE=1 SV=1 - [GLOD4_HUMAN]
Q9P2A4	0.0383	3	39	70.13		1.94909	ABI gene family member 3 OS=Homo sapiens GN=ABI3 PE=1 SV=2 - [ABI3_HUMAN]
Q9HD15	0.0381	4	25.7	107.67	33.3	0.907879	Steroid receptor RNA activator 1 OS=Homo sapiens GN=SRA1 PE=1 SV=1 - [SRA1_HUMAN]
Q6NY19	0.0381	3	88.4	102.46	35.4	1.20242	KN motif and ankyrin repeat domain-containing protein 3 OS=Homo sapiens GN=KANK3 PE=2 SV=1 - [KANK3_HUMAN]
P40261	0.0379	4	29.6	131.26	14.4	1.10424	Nicotinamide N-methyltransferase OS=Homo sapiens GN=NNMT PE=1 SV=1 - [NNMT_HUMAN]
P15880	0.0375	2	31.3	135.85		0.878788	40S ribosomal protein S2 OS=Homo sapiens GN=RPS2 PE=1 SV=2 - [RS2_HUMAN]
P54920	0.0373	4	33.2	124.52	50	1.10061	Alpha-soluble NSF attachment protein OS=Homo sapiens GN=NAPA PE=1 SV=3 - [SNAA_HUMAN]
O75915	0.0372	3	21.6	49	6.4	0.869091	PRA1 family protein 3 OS=Homo sapiens GN=ARL6IP5 PE=1 SV=1 - [PRAF3_HUMAN]
O15260	0.0372	3	30.4	81.13	38	1.14424	Surfeit locus protein 4 OS=Homo sapiens GN=SURF4 PE=1 SV=3 - [SURF4_HUMAN]
Q9H1E5	0.0372	2	38.9	84.17		1.46545	Thioredoxin-related transmembrane protein 4 OS=Homo sapiens GN=TMX4 PE=1 SV=1 - [TMX4_HUMAN]
Q01813	0.037	4	85.5	119.08	45.5	0.706667	6-phosphofructokinase type C OS=Homo sapiens GN=PFKP PE=1 SV=2 - [K6PP_HUMAN]
Q3T169	0.037	3	26.7	76.82	3.2	0.723636	40S ribosomal protein S3 OS=Bos taurus GN=RPS3 PE=2 SV=1 - [RS3_BOVIN]
Q14764	0.037	8	99.3	136.19	10.9	0.753939	Major vault protein OS=Homo sapiens GN=MVP PE=1 SV=4 - [MVP_HUMAN]
P25325	0.037	2	33.2	56.67		1.63515	3-mercaptopyruvate sulfurtransferase OS=Homo sapiens GN=MPST PE=1 SV=3 - [THTM_HUMAN]
Q96TA1	0.0368	5	82.6	185.11	106.2	1.58545	Niban-like protein 1 OS=Homo sapiens GN=FAM129B PE=1 SV=2 - [NIBL1_HUMAN]
P51572	0.0366	3	28	74.89	10.5	1	B-cell receptor-associated protein 31 OS=Homo sapiens GN=BCAP31 PE=1 SV=3 - [BAP31_HUMAN]
Q9UBQ7	0.0366	2	35.6	53.11		1.0703	Glyoxylate reductase/hydroxypyruvate reductase OS=Homo sapiens GN=GRHPR PE=1 SV=1 - [GRHPR_HUMAN]
P35613	0.0364	5	42.2	130.63	3.1	1.00364	Basigin OS=Homo sapiens GN=BSG PE=1 SV=2 - [BASI_HUMAN]
Q9NV96	0.036	2	40.7	74.69		1.12364	Cell cycle control protein 50A OS=Homo sapiens GN=TMEM30A PE=1 SV=1 - [CC50A_HUMAN]
P09936	0.0359	2	24.8	78.05	8.1	0.673939	Ubiquitin carboxyl-terminal hydrolase isozyme L1 OS=Homo sapiens GN=UCHL1 PE=1 SV=2 - [UCHL1_HUMAN]
P49006	0.0359	2	19.5	44.8		0.843636	MARCKS-related protein OS=Homo sapiens GN=MARCKSL1 PE=1 SV=2 - [MRP_HUMAN]
P00352	0.0359	4	54.8	90.36		0.97697	Retinal dehydrogenase 1 OS=Homo sapiens GN=ALDH1A1 PE=1 SV=2 - [AL1A1_HUMAN]
Q9Y277	0.0353	2	30.6	85.46	14.4	0.57697	Voltage-dependent anion-selective channel protein 3 OS=Homo sapiens GN=VDAC3 PE=1 SV=1 - [VDAC3_HUMAN]
P25685	0.0353	4	38	96.79	8.3	0.819394	DnaJ homolog subfamily B member 1 OS=Homo sapiens GN=DNAJB1 PE=1 SV=4 - [DNJB1_HUMAN]
Q99747	0.0353	4	34.7	138.85		1.49697	Gamma-soluble NSF attachment protein OS=Homo sapiens GN=NAPG PE=1 SV=1 - [SNAG_HUMAN]
P41250	0.0352	12	83.1	422.67	55	0.803636	Glycyl-tRNA synthetase OS=Homo sapiens GN=GARS PE=1 SV=3 - [SYG_HUMAN]
Q9NZN4	0.035	7	61.1	239.78		0	EH domain-containing protein 2 OS=Homo sapiens GN=EHD2 PE=1 SV=2 - [EHD2_HUMAN]
P23526	0.0347	4	47.7	109.58	34.4	0.792727	Adenosylhomocysteinase OS=Homo sapiens GN=AHCY PE=1 SV=4 - [SAHH_HUMAN]
O95372	0.0346	2	24.7	50.71		0.843636	Acyl-protein thioesterase 2 OS=Homo sapiens GN=LYPLA2 PE=1 SV=1 - [LYPA2_HUMAN]
Q01105	0.0345	4	33.5	127.38	22.7	0.751515	Protein SET OS=Homo sapiens GN=SET PE=1 SV=3 - [SET_HUMAN]
Q14974	0.0342	10	97.1	195.77	17.2	1.11879	Importin subunit beta-1 OS=Homo sapiens GN=KPNB1 PE=1 SV=2 - [IMB1_HUMAN]
P20290	0.034	2	22.2	52.91		0.887273	Transcription factor BTF3 OS=Homo sapiens GN=BTF3 PE=1 SV=1 - [BTF3_HUMAN]
P54687	0.0337	2	42.9	49.15		0.660606	Branched-chain-amino-acid aminotransferase, cytosolic OS=Homo sapiens GN=BCAT1 PE=1 SV=3 - [BCAT1_HUMAN]
P06756	0.0334	9	116	258.66	8.6	1.03758	Integrin alpha-V OS=Homo sapiens GN=ITGAV PE=1 SV=2 - [ITAV_HUMAN]
O43615	0.0332	4	51.3	179.96	28.9	0.855758	Mitochondrial import inner membrane translocase subunit TIM44 OS=Homo sapiens GN=TIMM44 PE=1 SV=2 - [TIM44_HUMAN]
Q9UQ80	0.033	2	43.8	61.29		0.593939	Proliferation-associated protein 2G4 OS=Homo sapiens GN=PA2G4 PE=1 SV=3 - [PA2G4_HUMAN]
O76003	0.0328	2	37.4	73.96	46.5	0.740606	Glutaredoxin-3 OS=Homo sapiens GN=GLRX3 PE=1 SV=2 - [GLRX3_HUMAN]
Q06481	0.0328	2	86.9	79.22	16.8	0.900606	Amyloid-like protein 2 OS=Homo sapiens GN=APLP2 PE=1 SV=2 - [APLP2_HUMAN]
Q9BQE5	0.0326	2	37.1	95.65		0.888485	Apolipoprotein L2 OS=Homo sapiens GN=APOL2 PE=1 SV=1 - [APOL2_HUMAN]
P04004	0.0314	2	54.3	108.57		1.73697	Vitronectin OS=Homo sapiens GN=VTN PE=1 SV=1 - [VTNC_HUMAN]
Q9UIH9	0.0313	3	44	44.8	8.6	1.63879	Krueppel-like factor 15 OS=Homo sapiens GN=KLF15 PE=1 SV=1 - [KLF15_HUMAN]
Q96AE4	0.0311	6	67.5	192.05	33.8	0.824242	Far upstream element-binding protein 1 OS=Homo sapiens GN=FUBP1 PE=1 SV=3 - [FUBP1_HUMAN]
P19971	0.0311	8	49.9	357.46	16	1.76364	Thymidine phosphorylase OS=Homo sapiens GN=TYMP PE=1 SV=2 - [TYPH_HUMAN]
Q9UKY7	0.031	2	27.3	62.03		1.2097	Protein CDV3 homolog OS=Homo sapiens GN=CDV3 PE=1 SV=1 - [CDV3_HUMAN]
Q9BR76	0.0307	2	54.2	47.17		1.0303	Coronin-1B OS=Homo sapiens GN=CORO1B PE=1 SV=1 - [COR1B_HUMAN]
P28482	0.0306	6	41.4	118.78	4	0.938182	Mitogen-activated protein kinase 1 OS=Homo sapiens GN=MAPK1 PE=1 SV=3 - [MK01_HUMAN]
O15382	0.0306	4	44.3	101.48	6.7	0.969697	Branched-chain-amino-acid aminotransferase, mitochondrial OS=Homo sapiens GN=BCAT2 PE=1 SV=2 - [BCAT2_HUMAN]
Q15019	0.0305	4	41.5	91.98	1.7	0.603636	Septin-2 OS=Homo sapiens GN=SEPT2 PE=1 SV=1 - [SEPT2_HUMAN]
P25786	0.0304	4	29.5	65.98	13	1.09939	Proteasome subunit alpha type-1 OS=Homo sapiens GN=PSMA1 PE=1 SV=1 - [PSA1_HUMAN]
O60701	0.0304	2	55	82.6		1.66303	UDP-glucose 6-dehydrogenase OS=Homo sapiens GN=UGDH PE=1 SV=1 - [UGDH_HUMAN]
Q12906	0.0302	4	95.3	125.59	10.9	1.01091	Interleukin enhancer-binding factor 3 OS=Homo sapiens GN=ILF3 PE=1 SV=3 - [ILF3_HUMAN]
P36507	0.03	2	44.4	97	1.9	0.408485	Dual specificity mitogen-activated protein kinase kinase 2 OS=Homo sapiens GN=MAP2K2 PE=1 SV=1 - [MP2K2_HUMAN]
Q13505	0.03	4	51.4	130.53		0.871515	Metaxin-1 OS=Homo sapiens GN=MTX1 PE=1 SV=2 - [MTX1_HUMAN]
P40925	0.0299	6	36.4	180.97	40.1	1.12242	Malate dehydrogenase, cytoplasmic OS=Homo sapiens GN=MDH1 PE=1 SV=4 - [MDHC_HUMAN]
Q9BS26	0.0296	3	46.9	142.81	47.9	1.33333	Endoplasmic reticulum resident protein 44 OS=Homo sapiens GN=ERP44 PE=1 SV=1 - [ERP44_HUMAN]
P62191	0.0295	4	49.2	120.13	12.8	0.654545	26S protease regulatory subunit 4 OS=Homo sapiens GN=PSMC1 PE=1 SV=1 - [PRS4_HUMAN]
P27361	0.029	4	43.1	120.2	27.3	0.852121	Mitogen-activated protein kinase 3 OS=Homo sapiens GN=MAPK3 PE=1 SV=4 - [MK03_HUMAN]
O00154	0.0289	3	41.8	94.28	54.8	0.492121	Cytosolic acyl coenzyme A thioester hydrolase OS=Homo sapiens GN=ACOT7 PE=1 SV=3 - [BACH_HUMAN]
O60716	0.0289	6	108.1	225.51	5.8	0.595152	Catenin delta-1 OS=Homo sapiens GN=CTNND1 PE=1 SV=1 - [CTND1_HUMAN]
P31942	0.0289	2	36.9	64.34		1.11394	Heterogeneous nuclear ribonucleoprotein H3 OS=Homo sapiens GN=HNRNPH3 PE=1 SV=2 - [HNRH3_HUMAN]
Q8N6H7	0.0288	2	56.7	67.42		0.774545	ADP-ribosylation factor GTPase-activating protein 2 OS=Homo sapiens GN=ARFGAP2 PE=1 SV=1 - [ARFG2_HUMAN]
P00367	0.0287	6	61.4	170.21	61.3	0.567273	Glutamate dehydrogenase 1, mitochondrial OS=Homo sapiens GN=GLUD1 PE=1 SV=2 - [DHE3_HUMAN]
P09496	0.0282	4	27.1	63.81		0	Clathrin light chain A OS=Homo sapiens GN=CLTA PE=1 SV=1 - [CLCA_HUMAN]
P35222	0.0282	3	85.4	85.84	6.6	0.744242	Catenin beta-1 OS=Homo sapiens GN=CTNNB1 PE=1 SV=1 - [CTNB1_HUMAN]
O00148	0.0281	3	49.1	87.08	29.8	0.682424	ATP-dependent RNA helicase DDX39A OS=Homo sapiens GN=DDX39A PE=1 SV=2 - [DX39A_HUMAN]
O15427	0.028	2	49.4	68.97	1.1	0.859394	Monocarboxylate transporter 4 OS=Homo sapiens GN=SLC16A3 PE=1 SV=1 - [MOT4_HUMAN]
P43307	0.028	4	32.2	84.43	14.1	0.97697	Translocon-associated protein subunit alpha OS=Homo sapiens GN=SSR1 PE=1 SV=3 - [SSRA_HUMAN]
Q9NR45	0.0279	9	40.3	242.99	20	1.09697	Sialic acid synthase OS=Homo sapiens GN=NANS PE=1 SV=2 - [SIAS_HUMAN]
P12429	0.0279	2	36.4	60.17		1.42667	Annexin A3 OS=Homo sapiens GN=ANXA3 PE=1 SV=3 - [ANXA3_HUMAN]
P06132	0.0272	2	40.8	89.96	51.4	1.00485	Uroporphyrinogen decarboxylase OS=Homo sapiens GN=UROD PE=1 SV=2 - [DCUP_HUMAN]
P12268	0.0272	4	55.8	170.48	50.2	1.18667	Inosine-5'-monophosphate dehydrogenase 2 OS=Homo sapiens GN=IMPDH2 PE=1 SV=2 - [IMDH2_HUMAN]
O43670	0.0272	4	50.7	130.66		1.23636	Zinc finger protein 207 OS=Homo sapiens GN=ZNF207 PE=1 SV=1 - [ZN207_HUMAN]
P35237	0.0266	3	42.6	69.35	21.2	0.741818	Serpin B6 OS=Homo sapiens GN=SERPINB6 PE=1 SV=3 - [SPB6_HUMAN]
P05362	0.0263	4	57.8	270.1	22.9	0.687273	Intercellular adhesion molecule 1 OS=Homo sapiens GN=ICAM1 PE=1 SV=2 - [ICAM1_HUMAN]
Q9BRR6	0.0262	4	54.1	94.7	22.5	0.952727	ADP-dependent glucokinase OS=Homo sapiens GN=ADPGK PE=1 SV=1 - [ADPGK_HUMAN]
P13674	0.0262	2	61	71		2.06909	Prolyl 4-hydroxylase subunit alpha-1 OS=Homo sapiens GN=P4HA1 PE=1 SV=2 - [P4HA1_HUMAN]
P53634	0.0259	2	51.8	58.55		1.28	Dipeptidyl peptidase 1 OS=Homo sapiens GN=CTSC PE=1 SV=2 - [CATC_HUMAN]
Q70UQ0	0.0257	2	39.3	52.77		1.03152	Inhibitor of nuclear factor kappa-B kinase-interacting protein OS=Homo sapiens GN=IKBIP PE=1 SV=1 - [IKIP_HUMAN]
P00734	0.0257	2	70	66.42		1.31879	Prothrombin OS=Homo sapiens GN=F2 PE=1 SV=2 - [THRB_HUMAN]
Q12905	0.0256	2	43	85.7	9.9	1.25939	Interleukin enhancer-binding factor 2 OS=Homo sapiens GN=ILF2 PE=1 SV=2 - [ILF2_HUMAN]
Q9UJU6	0.0256	4	48.2	135.69		1.2703	Drebrin-like protein OS=Homo sapiens GN=DBNL PE=1 SV=1 - [DBNL_HUMAN]
P48444	0.0254	3	57.2	93.99	19.7	0.922424	Coatomer subunit delta OS=Homo sapiens GN=ARCN1 PE=1 SV=1 - [COPD_HUMAN]
Q15404	0.0253	3	31.5	46.08	4.2	0.993939	Ras suppressor protein 1 OS=Homo sapiens GN=RSU1 PE=1 SV=3 - [RSU1_HUMAN]
Q14108	0.0251	2	54.3	78.41		1.09818	Lysosome membrane protein 2 OS=Homo sapiens GN=SCARB2 PE=1 SV=2 - [SCRB2_HUMAN]
Q9BTV4	0.025	2	44.8	57.37	0.2	0.766061	Transmembrane protein 43 OS=Homo sapiens GN=TMEM43 PE=1 SV=1 - [TMM43_HUMAN]
Q92743	0.025	4	51.3	183.33		0.923636	Serine protease HTRA1 OS=Homo sapiens GN=HTRA1 PE=1 SV=1 - [HTRA1_HUMAN]
P31930	0.025	2	52.6	69.93		1.31394	Cytochrome b-c1 complex subunit 1, mitochondrial OS=Homo sapiens GN=UQCRC1 PE=1 SV=3 - [QCR1_HUMAN]
Q969V3	0.0249	2	62.9	71.19		1.96848	Nicalin OS=Homo sapiens GN=NCLN PE=1 SV=2 - [NCLN_HUMAN]
Q08722	0.0248	2	35.2	42.67		0.64	Leukocyte surface antigen CD47 OS=Homo sapiens GN=CD47 PE=1 SV=1 - [CD47_HUMAN]
P55060	0.0247	7	110.3	149.4	6.3	1.11879	Exportin-2 OS=Homo sapiens GN=CSE1L PE=1 SV=3 - [XPO2_HUMAN]
Q9UNH7	0.0246	2	46.6	69.78		0.922424	Sorting nexin-6 OS=Homo sapiens GN=SNX6 PE=1 SV=1 - [SNX6_HUMAN]
O15533	0.0246	2	47.6	59		0.945455	Tapasin OS=Homo sapiens GN=TAPBP PE=1 SV=1 - [TPSN_HUMAN]
P35221	0.0243	3	100	109.53	13.2	0.825455	Catenin alpha-1 OS=Homo sapiens GN=CTNNA1 PE=1 SV=1 - [CTNA1_HUMAN]
P49189	0.0243	2	53.8	55.71	1.8	1.23515	4-trimethylaminobutyraldehyde dehydrogenase OS=Homo sapiens GN=ALDH9A1 PE=1 SV=3 - [AL9A1_HUMAN]
Q96JJ7	0.0242	2	51.8	45.8		0.735758	Protein disulfide-isomerase TMX3 OS=Homo sapiens GN=TMX3 PE=1 SV=2 - [TMX3_HUMAN]
Q99613	0.0241	4	105.3	79	14.6	0.807273	Eukaryotic translation initiation factor 3 subunit C OS=Homo sapiens GN=EIF3C PE=1 SV=1 - [EIF3C_HUMAN]
Q99729	0.0241	3	36.2	68.8	15.8	0.810909	Heterogeneous nuclear ribonucleoprotein A/B OS=Homo sapiens GN=HNRNPAB PE=1 SV=2 - [ROAA_HUMAN]
P52597	0.0241	2	45.6	56.75	36.8	0.905455	Heterogeneous nuclear ribonucleoprotein F OS=Homo sapiens GN=HNRNPF PE=1 SV=3 - [HNRPF_HUMAN]
P53618	0.0241	6	107.1	122.16		0.945455	Coatomer subunit beta OS=Homo sapiens GN=COPB1 PE=1 SV=3 - [COPB_HUMAN]
P15170	0.024	3	55.7	74.21	18.7	0.827879	Eukaryotic peptide chain release factor GTP-binding subunit ERF3A OS=Homo sapiens GN=GSPT1 PE=1 SV=1 - [ERF3A_HUMAN]
P50453	0.0239	2	42.4	63.01	44.4	0.64	Serpin B9 OS=Homo sapiens GN=SERPINB9 PE=1 SV=1 - [SPB9_HUMAN]
P13489	0.0239	4	49.9	157.98	7.5	0.812121	Ribonuclease inhibitor OS=Homo sapiens GN=RNH1 PE=1 SV=2 - [RINI_HUMAN]
Q96E22	0.0239	2	33.2	50.84		1.01091	Nogo-B receptor OS=Homo sapiens GN=NUS1 PE=2 SV=1 - [NGBR_HUMAN]
P50990	0.0237	2	59.6	77.21		1.10667	T-complex protein 1 subunit theta OS=Homo sapiens GN=CCT8 PE=1 SV=4 - [TCPQ_HUMAN]
Q9UKZ1	0.0235	2	55.2	70.94		1.8097	UPF0760 protein C2orf29 OS=Homo sapiens GN=C2orf29 PE=1 SV=1 - [CB029_HUMAN]
P24752	0.0234	2	45.2	70.24	10.2	0.978182	Acetyl-CoA acetyltransferase, mitochondrial OS=Homo sapiens GN=ACAT1 PE=1 SV=1 - [THIL_HUMAN]
O00592	0.0233	2	58.6	105.46		0.775758	Podocalyxin OS=Homo sapiens GN=PODXL PE=1 SV=2 - [PODXL_HUMAN]
O75083	0.0231	3	66.2	110.65	12.2	0.881212	WD repeat-containing protein 1 OS=Homo sapiens GN=WDR1 PE=1 SV=4 - [WDR1_HUMAN]
P10619	0.0229	3	54.4	60.38	31.3	1.12	Lysosomal protective protein OS=Homo sapiens GN=CTSA PE=1 SV=2 - [PPGB_HUMAN]
Q9NZP5	0.0227	4	35.3	66.41	18.7	0.713939	Olfactory receptor 5AC2 OS=Homo sapiens GN=OR5AC2 PE=2 SV=2 - [O5AC2_HUMAN]
Q9NTK5	0.0227	4	44.7	144.65	20.6	0.833939	Obg-like ATPase 1 OS=Homo sapiens GN=OLA1 PE=1 SV=2 - [OLA1_HUMAN]
Q9NQC3	0.0227	15	129.9	416.28	11.5	0.978182	Reticulon-4 OS=Homo sapiens GN=RTN4 PE=1 SV=2 - [RTN4_HUMAN]
O94925	0.0224	2	73.4	100.66		0.472727	Glutaminase kidney isoform, mitochondrial OS=Homo sapiens GN=GLS PE=1 SV=1 - [GLSK_HUMAN]
Q14677	0.0224	2	68.2	111.26		1.33212	Clathrin interactor 1 OS=Homo sapiens GN=CLINT1 PE=1 SV=1 - [EPN4_HUMAN]
Q00610	0.0221	8	191.5	281.11	30.5	0.820606	Clathrin heavy chain 1 OS=Homo sapiens GN=CLTC PE=1 SV=5 - [CLH1_HUMAN]
Q9UBV4	0.0219	2	40.7	39.76		0	Protein Wnt-16 OS=Homo sapiens GN=WNT16 PE=2 SV=1 - [WNT16_HUMAN]
Q9NY33	0.0217	4	82.5	144.72	0.1	1.29697	Dipeptidyl peptidase 3 OS=Homo sapiens GN=DPP3 PE=1 SV=2 - [DPP3_HUMAN]
Q04446	0.0214	4	80.4	254.52	46	0.843636	1,4-alpha-glucan-branching enzyme OS=Homo sapiens GN=GBE1 PE=1 SV=2 - [GLGB_HUMAN]
Q9BXF6	0.0214	2	70.4	127.1		1.07273	Rab11 family-interacting protein 5 OS=Homo sapiens GN=RAB11FIP5 PE=1 SV=1 - [RFIP5_HUMAN]
O95831	0.0212	4	66.9	100.87	29	0.632727	Apoptosis-inducing factor 1, mitochondrial OS=Homo sapiens GN=AIFM1 PE=1 SV=1 - [AIFM1_HUMAN]
P55809	0.0212	2	56.1	62.89		0.900606	Succinyl-CoA:3-ketoacid-coenzyme A transferase 1, mitochondrial OS=Homo sapiens GN=OXCT1 PE=1 SV=1 - [SCOT1_HUMAN]
P00505	0.0209	4	47.5	147.97	0.2	0.587879	Aspartate aminotransferase, mitochondrial OS=Homo sapiens GN=GOT2 PE=1 SV=3 - [AATM_HUMAN]
Q9BSJ8	0.0208	2	122.8	50.46	21.6	1.37333	Extended synaptotagmin-1 OS=Homo sapiens GN=ESYT1 PE=1 SV=1 - [ESYT1_HUMAN]
P13010	0.0205	2	82.7	91.14	15.5	0.745455	X-ray repair cross-complementing protein 5 OS=Homo sapiens GN=XRCC5 PE=1 SV=3 - [XRCC5_HUMAN]
P07996	0.0205	6	129.3	136.91	15.9	0.778182	Thrombospondin-1 OS=Homo sapiens GN=THBS1 PE=1 SV=2 - [TSP1_HUMAN]
P46940	0.0205	3	189.1	91.46	104.3	0.814545	Ras GTPase-activating-like protein IQGAP1 OS=Homo sapiens GN=IQGAP1 PE=1 SV=1 - [IQGA1_HUMAN]
O14980	0.0205	2	123.3	56.25		1.3103	Exportin-1 OS=Homo sapiens GN=XPO1 PE=1 SV=1 - [XPO1_HUMAN]
Q16658	0.0203	8	54.5	220.55	3.6	0.641212	Fascin OS=Homo sapiens GN=FSCN1 PE=1 SV=3 - [FSCN1_HUMAN]
P46459	0.0202	2	82.5	55.72		0.995152	Vesicle-fusing ATPase OS=Homo sapiens GN=NSF PE=1 SV=3 - [NSF_HUMAN]
P49368	0.0202	2	60.5	71.86		1.29455	T-complex protein 1 subunit gamma OS=Homo sapiens GN=CCT3 PE=1 SV=4 - [TCPG_HUMAN]
Q9HB40	0.0199	2	50.8	84.25		1.17697	Retinoid-inducible serine carboxypeptidase OS=Homo sapiens GN=SCPEP1 PE=1 SV=1 - [RISC_HUMAN]
P49748	0.0198	2	70.3	53.16		0.946667	Very long-chain specific acyl-CoA dehydrogenase, mitochondrial OS=Homo sapiens GN=ACADVL PE=1 SV=1 - [ACADV_HUMAN]
Q9UGP8	0.0197	2	87.9	65.77		1.88485	Translocation protein SEC63 homolog OS=Homo sapiens GN=SEC63 PE=1 SV=2 - [SEC63_HUMAN]
Q7L1Q6	0.0191	2	48	42.66		0.875152	Basic leucine zipper and W2 domain-containing protein 1 OS=Homo sapiens GN=BZW1 PE=1 SV=1 - [BZW1_HUMAN]
Q13813	0.019	6	284.4	198.33	51.8	0.606061	Spectrin alpha chain, brain OS=Homo sapiens GN=SPTAN1 PE=1 SV=3 - [SPTA2_HUMAN]
Q8WVN8	0.0187	2	42.8	54.1		0.871515	Ubiquitin-conjugating enzyme E2 Q2 OS=Homo sapiens GN=UBE2Q2 PE=1 SV=1 - [UB2Q2_HUMAN]
Q01082	0.0182	6	274.4	164.19	19.4	0.781818	Spectrin beta chain, brain 1 OS=Homo sapiens GN=SPTBN1 PE=1 SV=2 - [SPTB2_HUMAN]
Q14204	0.0181	17	532.1	436.19	34.2	0.734545	Cytoplasmic dynein 1 heavy chain 1 OS=Homo sapiens GN=DYNC1H1 PE=1 SV=5 - [DYHC1_HUMAN]
C9J1S8	0.0177	2	52.5	40.91		0	Tripartite motif-containing protein 49-like protein 1 OS=Homo sapiens GN=TRIM49L1 PE=2 SV=1 - [T49L1_HUMAN]
Q7KZF4	0.0176	4	101.9	149.59	8.7	0.893333	Staphylococcal nuclease domain-containing protein 1 OS=Homo sapiens GN=SND1 PE=1 SV=1 - [SND1_HUMAN]
A0FGR8	0.0174	2	102.3	106.05		1.77576	Extended synaptotagmin-2 OS=Homo sapiens GN=ESYT2 PE=1 SV=1 - [ESYT2_HUMAN]
Q32MZ4	0.0173	2	89.2	65.87		0.710303	Leucine-rich repeat flightless-interacting protein 1 OS=Homo sapiens GN=LRRFIP1 PE=1 SV=2 - [LRRF1_HUMAN]
Q15075	0.017	4	162.4	92.12	10.6	0.746667	Early endosome antigen 1 OS=Homo sapiens GN=EEA1 PE=1 SV=2 - [EEA1_HUMAN]
P40227	0.0169	2	58	82.42		0.664242	T-complex protein 1 subunit zeta OS=Homo sapiens GN=CCT6A PE=1 SV=3 - [TCPZ_HUMAN]
P02788	0.0169	2	78.1	81.73		1.05455	Lactotransferrin OS=Homo sapiens GN=LTF PE=1 SV=6 - [TRFL_HUMAN]
P31749	0.0167	2	55.7	39.5		0	RAC-alpha serine/threonine-protein kinase OS=Homo sapiens GN=AKT1 PE=1 SV=2 - [AKT1_HUMAN]
Q13200	0.0165	2	100.1	77.4		1.15515	26S proteasome non-ATPase regulatory subunit 2 OS=Homo sapiens GN=PSMD2 PE=1 SV=3 - [PSMD2_HUMAN]
P35052	0.0161	3	61.6	47.52		0	Glypican-1 OS=Homo sapiens GN=GPC1 PE=1 SV=2 - [GPC1_HUMAN]
O00754	0.0158	4	113.7	152.36	26.7	0.797576	Lysosomal alpha-mannosidase OS=Homo sapiens GN=MAN2B1 PE=1 SV=3 - [MA2B1_HUMAN]
Q14195	0.0158	2	61.9	46.9		1.24848	Dihydropyrimidinase-related protein 3 OS=Homo sapiens GN=DPYSL3 PE=1 SV=1 - [DPYL3_HUMAN]
P21589	0.0157	2	63.3	54		0.792727	5'-nucleotidase OS=Homo sapiens GN=NT5E PE=1 SV=1 - [5NTD_HUMAN]
Q96A65	0.0154	4	110.4	106.97	25.1	0.910303	Exocyst complex component 4 OS=Homo sapiens GN=EXOC4 PE=1 SV=1 - [EXOC4_HUMAN]
O95373	0.0154	4	119.4	202.8	10.1	1.04727	Importin-7 OS=Homo sapiens GN=IPO7 PE=1 SV=1 - [IPO7_HUMAN]
P42226	0.0153	2	94.1	55.36		0.97697	Signal transducer and activator of transcription 6 OS=Homo sapiens GN=STAT6 PE=1 SV=1 - [STAT6_HUMAN]
P26599	0.0151	2	57.2	45.88		0	Polypyrimidine tract-binding protein 1 OS=Homo sapiens GN=PTBP1 PE=1 SV=1 - [PTBP1_HUMAN]
Q9H227	0.0149	4	53.7	71.46	21.8	0.916364	Cytosolic beta-glucosidase OS=Homo sapiens GN=GBA3 PE=1 SV=2 - [GBA3_HUMAN]
P02771	0.0148	4	68.6	54.68	26.4	1.18303	Alpha-fetoprotein OS=Homo sapiens GN=AFP PE=1 SV=1 - [FETA_HUMAN]
P43304	0.0124	2	80.8	68.85		1.01091	Glycerol-3-phosphate dehydrogenase, mitochondrial OS=Homo sapiens GN=GPD2 PE=1 SV=3 - [GPDM_HUMAN]
Q9HCF4	0.0123	2	174.8	118.82		1.20485	Protein ALO17 OS=Homo sapiens GN=KIAA1618 PE=1 SV=2 - [ALO17_HUMAN]
Q9NZM1	0.0116	4	234.6	67.92	61.5	1.47152	Myoferlin OS=Homo sapiens GN=MYOF PE=1 SV=1 - [MYOF_HUMAN]
P26640	0.0111	2	140.4	81.41		0.746667	Valyl-tRNA synthetase OS=Homo sapiens GN=VARS PE=1 SV=4 - [SYVC_HUMAN]
Q96RP9	0.0107	2	83.4	41.18		1.20121	Elongation factor G, mitochondrial OS=Homo sapiens GN=GFM1 PE=1 SV=2 - [EFGM_HUMAN]
O60271	0.0106	2	146.1	94.19		0.913939	C-Jun-amino-terminal kinase-interacting protein 4 OS=Homo sapiens GN=SPAG9 PE=1 SV=4 - [JIP4_HUMAN]
Q9BUJ2	0.0105	2	95.7	47.21	24.3	1.18061	Heterogeneous nuclear ribonucleoprotein U-like protein 1 OS=Homo sapiens GN=HNRNPUL1 PE=1 SV=2 - [HNRL1_HUMAN]
O95171	0.0102	2	77.5	0		1.20606	Sciellin OS=Homo sapiens GN=SCEL PE=1 SV=2 - [SCEL_HUMAN]
Q9P2E9	0.0099	2	152.4	97.47		1.49818	Ribosome-binding protein 1 OS=Homo sapiens GN=RRBP1 PE=1 SV=4 - [RRBP1_HUMAN]
A7MBJ5	0.0098	4	136.3	73.69	40.8	0.966061	Cullin-associated NEDD8-dissociated protein 1 OS=Bos taurus GN=CAND1 PE=2 SV=1 - [CAND1_BOVIN]
Q14152	0.0094	4	166.5	148.3	26.5	0.770909	Eukaryotic translation initiation factor 3 subunit A OS=Homo sapiens GN=EIF3A PE=1 SV=1 - [EIF3A_HUMAN]
O94979	0.009	3	132.9	76.48	5.2	0.677576	Protein transport protein Sec31A OS=Homo sapiens GN=SEC31A PE=1 SV=3 - [SC31A_HUMAN]
O14787	0.0089	4	101.3	77.32	0.7	1.10424	Transportin-2 OS=Homo sapiens GN=TNPO2 PE=1 SV=3 - [TNPO2_HUMAN]
P23634	0.0089	2	137.8	78.36		2.04364	Plasma membrane calcium-transporting ATPase 4 OS=Homo sapiens GN=ATP2B4 PE=1 SV=2 - [AT2B4_HUMAN]
P05023	0.0078	2	112.8	44.21	0.3	0.92	Sodium/potassium-transporting ATPase subunit alpha-1 OS=Homo sapiens GN=ATP1A1 PE=1 SV=1 - [AT1A1_HUMAN]
Q15149	0.0073	5	531.5	104.51	41	0.795152	Plectin OS=Homo sapiens GN=PLEC PE=1 SV=3 - [PLEC_HUMAN]
Q01970	0.0065	3	138.7	58.11	7.5	1.29091	1-phosphatidylinositol-4,5-bisphosphate phosphodiesterase beta-3 OS=Homo sapiens GN=PLCB3 PE=1 SV=2 - [PLCB3_HUMAN]
P02751	0.0063	4	262.5	116.09	167	0.992727	Fibronectin OS=Homo sapiens GN=FN1 PE=1 SV=4 - [FINC_HUMAN]
Q9P241	0.0056	2	160.2	41.52		0.918788	Probable phospholipid-transporting ATPase VD OS=Homo sapiens GN=ATP10D PE=2 SV=3 - [AT10D_HUMAN]
P07942	0.0056	2	197.9	53.56	12	1.7697	Laminin subunit beta-1 OS=Homo sapiens GN=LAMB1 PE=1 SV=2 - [LAMB1_HUMAN]
O94913	0.0051	2	172.9	43.25	5.6	1.09576	Pre-mRNA cleavage complex 2 protein Pcf11 OS=Homo sapiens GN=PCF11 PE=1 SV=3 - [PCF11_HUMAN]
Q4KWH8	0.0047	3	189.1	68.01		0	1-phosphatidylinositol-4,5-bisphosphate phosphodiesterase eta-1 OS=Homo sapiens GN=PLCH1 PE=1 SV=1 - [PLCH1_HUMAN]
O14578	0.0035	2	231.3	49.09		0	Citron Rho-interacting kinase OS=Homo sapiens GN=CIT PE=1 SV=2 - [CTRO_HUMAN]
Q8NI35	0.0033	3	196.2	40	21.9	1.28	InaD-like protein OS=Homo sapiens GN=INADL PE=1 SV=3 - [INADL_HUMAN]
Q7Z6Z7	0.003	2	481.6	91.04		0.801212	E3 ubiquitin-protein ligase HUWE1 OS=Homo sapiens GN=HUWE1 PE=1 SV=3 - [HUWE1_HUMAN]
Q8NEZ4	0.0016	14	541	96.52		0	Histone-lysine N-methyltransferase MLL3 OS=Homo sapiens GN=MLL3 PE=1 SV=3 - [MLL3_HUMAN]
Q92736	0.0016	3	564.2	47.16	0.2	1.32364	Ryanodine receptor 2 OS=Homo sapiens GN=RYR2 PE=1 SV=3 - [RYR2_HUMAN]
