# Supplementary material for: Identification of Cofilin-1 Induces G0/G1 Arrest and Autophagy in Angiotensin-(1-7)-treated Human Aortic Endothelial Cells from iTRAQ Quantitative Proteomics
Source: Sci Rep. 2016 Oct 17;6:35372. doi: 10.1038/srep35372 (PMC5066316; doi:10.1038/srep35372)
Supplement: Supplement data 2B [file srep35372-s3.xls]

## Sheet: 工作表1
Accession	Coverage	# Peptides	# AAs	MW [kDa]	calc. pI	115/114 Variability [%]	115/114	Description
P0CG67	0.5633	38	229	25.7	7.43	18.4	1.25708	Polyubiquitin-B OS=Gorilla gorilla gorilla GN=UBB PE=3 SV=1 - [UBB_GORGO]
P07737	0.55	46	140	15	8.27	34.2	1.0684	Profilin-1 OS=Homo sapiens GN=PFN1 PE=1 SV=2 - [PROF1_HUMAN]
P07355	0.5162	156	339	38.6	7.75	19.1	1.11557	Annexin A2 OS=Homo sapiens GN=ANXA2 PE=1 SV=2 - [ANXA2_HUMAN]
P09382	0.4963	45	135	14.7	5.5	33.8	0.954009	Galectin-1 OS=Homo sapiens GN=LGALS1 PE=1 SV=2 - [LEG1_HUMAN]
P60174	0.4779	60	249	26.7	6.9	21.2	1.29245	Triosephosphate isomerase OS=Homo sapiens GN=TPI1 PE=1 SV=2 - [TPIS_HUMAN]
P37802	0.4724	83	199	22.4	8.25	17.9	1.17335	Transgelin-2 OS=Homo sapiens GN=TAGLN2 PE=1 SV=3 - [TAGL2_HUMAN]
Q0ZQL0	0.4364	77	165	18	7.81	28	1.08608	Peptidyl-prolyl cis-trans isomerase A OS=Gorilla gorilla gorilla GN=PPIA PE=3 SV=3 - [PPIA_GORGO]
P61604	0.4118	23	102	10.9	8.92	18.5	1.19575	10 kDa heat shock protein, mitochondrial OS=Homo sapiens GN=HSPE1 PE=1 SV=2 - [CH10_HUMAN]
P26038	0.3847	147	577	67.8	6.4	21.2	1.19458	Moesin OS=Homo sapiens GN=MSN PE=1 SV=3 - [MOES_HUMAN]
P08758	0.3844	119	320	35.9	5.05	20	1.17925	Annexin A5 OS=Homo sapiens GN=ANXA5 PE=1 SV=2 - [ANXA5_HUMAN]
Q56JX8	0.3841	28	151	17.2	10.54	22.6	1.16863	40S ribosomal protein S13 OS=Bos taurus GN=RPS13 PE=2 SV=3 - [RS13_BOVIN]
P60712	0.376	250	375	41.7	5.48	21.6	1.18396	Actin, cytoplasmic 1 OS=Bos taurus GN=ACTB PE=1 SV=1 - [ACTB_BOVIN]
P30086	0.369	14	187	21	7.53	13.2	1.1592	Phosphatidylethanolamine-binding protein 1 OS=Homo sapiens GN=PEBP1 PE=1 SV=3 - [PEBP1_HUMAN]
Q56JX6	0.3623	14	69	7.8	10.7	41.3	1.42689	40S ribosomal protein S28 OS=Bos taurus GN=RPS28 PE=3 SV=1 - [RS28_BOVIN]
P07237	0.3563	175	508	57.1	4.87	15.8	1.17571	Protein disulfide-isomerase OS=Homo sapiens GN=P4HB PE=1 SV=3 - [PDIA1_HUMAN]
P06703	0.3556	20	90	10.2	5.48	20.2	1.15566	Protein S100-A6 OS=Homo sapiens GN=S100A6 PE=1 SV=1 - [S10A6_HUMAN]
P15531	0.3553	26	152	17.1	6.19	13.7	1.18868	Nucleoside diphosphate kinase A OS=Homo sapiens GN=NME1 PE=1 SV=1 - [NDKA_HUMAN]
P04080	0.3367	19	98	11.1	7.56	22.9	1.11792	Cystatin-B OS=Homo sapiens GN=CSTB PE=1 SV=2 - [CYTB_HUMAN]
P67936	0.3347	147	248	28.5	4.69	10.9	1.1934	Tropomyosin alpha-4 chain OS=Homo sapiens GN=TPM4 PE=1 SV=3 - [TPM4_HUMAN]
P62750	0.3333	23	156	17.7	10.45	26	1.14858	60S ribosomal protein L23a OS=Homo sapiens GN=RPL23A PE=1 SV=1 - [RL23A_HUMAN]
P06733	0.3272	127	434	47.1	7.39	20.3	1.15566	Alpha-enolase OS=Homo sapiens GN=ENO1 PE=1 SV=2 - [ENOA_HUMAN]
Q2KJD0	0.3243	153	444	49.6	4.89	10.4	1.03302	Tubulin beta-5 chain OS=Bos taurus GN=TUBB5 PE=2 SV=1 - [TBB5_BOVIN]
Q3MHM5	0.3236	140	445	49.8	4.89	37	1.0059	Tubulin beta-2C chain OS=Bos taurus GN=TUBB2C PE=2 SV=1 - [TBB2C_BOVIN]
A2Q0Z1	0.3173	166	646	70.9	5.52	24.7	1.31014	Heat shock cognate 71 kDa protein OS=Equus caballus GN=HSPA8 PE=2 SV=1 - [HSP7C_HORSE]
P04083	0.3092	105	346	38.7	7.02	20.3	1.25472	Annexin A1 OS=Homo sapiens GN=ANXA1 PE=1 SV=2 - [ANXA1_HUMAN]
Q06830	0.3015	58	199	22.1	8.13	19.4	1.1191	Peroxiredoxin-1 OS=Homo sapiens GN=PRDX1 PE=1 SV=1 - [PRDX1_HUMAN]
P30101	0.301	90	505	56.7	6.35	24.9	1.19104	Protein disulfide-isomerase A3 OS=Homo sapiens GN=PDIA3 PE=1 SV=4 - [PDIA3_HUMAN]
Q09666	0.2963	313	5890	628.7	6.15	19.2	1.06368	Neuroblast differentiation-associated protein AHNAK OS=Homo sapiens GN=AHNAK PE=1 SV=2 - [AHNK_HUMAN]
A8MW06	0.2955	10	44	5.1	5.06	17.8	1.07783	Thymosin beta-4-like protein 3 OS=Homo sapiens GN=TMSL3 PE=2 SV=1 - [TMSL3_HUMAN]
P63313	0.2955	5	44	5	5.36	10.9	1.06604	Thymosin beta-10 OS=Homo sapiens GN=TMSB10 PE=1 SV=2 - [TYB10_HUMAN]
P23528	0.3052	36	166	18.5	8.09	14.4	1.20637	Cofilin-1 OS=Homo sapiens GN=CFL1 PE=1 SV=3 - [COF1_HUMAN]
P09493	0.2852	93	284	32.7	4.74	16.5	1.16981	Tropomyosin alpha-1 chain OS=Homo sapiens GN=TPM1 PE=1 SV=2 - [TPM1_HUMAN]
P23284	0.2824	38	216	23.7	9.41	22.7	1.10142	Peptidyl-prolyl cis-trans isomerase B OS=Homo sapiens GN=PPIB PE=1 SV=2 - [PPIB_HUMAN]
Q2T9S0	0.2756	90	450	50.4	4.93	25.2	1.81604	Tubulin beta-3 chain OS=Bos taurus GN=TUBB3 PE=1 SV=1 - [TBB3_BOVIN]
P60661	0.2715	41	151	16.9	4.65	14.3	1.1533	Myosin light polypeptide 6 OS=Bos taurus GN=MYL6 PE=2 SV=2 - [MYL6_BOVIN]
P62265	0.2715	8	151	16.3	10.05	4.9	1.08373	40S ribosomal protein S14 OS=Cricetulus griseus GN=RPS14 PE=2 SV=3 - [RS14_CRIGR]
P07951	0.2711	127	284	32.8	4.7		0	Tropomyosin beta chain OS=Homo sapiens GN=TPM2 PE=1 SV=1 - [TPM2_HUMAN]
Q3ZBU7	0.2703	137	444	49.6	4.88		0	Tubulin beta-4 chain OS=Bos taurus GN=TUBB4 PE=2 SV=1 - [TBB4_BOVIN]
P04075	0.2692	82	364	39.4	8.09	26.7	1.23585	Fructose-bisphosphate aldolase A OS=Homo sapiens GN=ALDOA PE=1 SV=2 - [ALDOA_HUMAN]
Q32PD5	0.269	30	145	16.1	10.32	9.6	1.23231	40S ribosomal protein S19 OS=Bos taurus GN=RPS19 PE=2 SV=3 - [RS19_BOVIN]
P08865	0.2644	30	295	32.8	4.87	67.3	0.954009	40S ribosomal protein SA OS=Homo sapiens GN=RPSA PE=1 SV=4 - [RSSA_HUMAN]
P50454	0.2632	69	418	46.4	8.69	23.6	1.02358	Serpin H1 OS=Homo sapiens GN=SERPINH1 PE=1 SV=2 - [SERPH_HUMAN]
P22392	0.2632	21	152	17.3	8.41		1.27476	Nucleoside diphosphate kinase B OS=Homo sapiens GN=NME2 PE=1 SV=1 - [NDKB_HUMAN]
Q5KR47	0.2606	85	284	32.8	4.72	33.3	1.36675	Tropomyosin alpha-3 chain OS=Bos taurus GN=TPM3 PE=2 SV=1 - [TPM3_BOVIN]
P61457	0.2596	3	104	12	6.8	44.1	0.846698	Pterin-4-alpha-carbinolamine dehydratase OS=Homo sapiens GN=PCBD1 PE=1 SV=2 - [PHS_HUMAN]
P04792	0.2585	81	205	22.8	6.4	41.5	1.32429	Heat shock protein beta-1 OS=Homo sapiens GN=HSPB1 PE=1 SV=2 - [HSPB1_HUMAN]
P11021	0.2569	132	654	72.3	5.16	19	1.27123	78 kDa glucose-regulated protein OS=Homo sapiens GN=HSPA5 PE=1 SV=2 - [GRP78_HUMAN]
Q99584	0.2551	12	98	11.5	6.16	22.7	1.14151	Protein S100-A13 OS=Homo sapiens GN=S100A13 PE=1 SV=1 - [S10AD_HUMAN]
P62942	0.25	16	108	11.9	8.16	16.6	1.4316	Peptidyl-prolyl cis-trans isomerase FKBP1A OS=Homo sapiens GN=FKBP1A PE=1 SV=2 - [FKB1A_HUMAN]
P63103	0.249	47	245	27.7	4.79	11.6	1.26887	14-3-3 protein zeta/delta OS=Bos taurus GN=YWHAZ PE=1 SV=1 - [1433Z_BOVIN]
Q3T0C7	0.2483	11	149	17.3	5.97	43.3	1.30896	Stathmin OS=Bos taurus GN=STMN1 PE=2 SV=3 - [STMN1_BOVIN]
P08670	0.2446	59	466	53.6	5.12	31	1.33844	Vimentin OS=Homo sapiens GN=VIM PE=1 SV=4 - [VIME_HUMAN]
Q3T0R1	0.2434	14	152	17.7	10.99	10.9	1.13679	40S ribosomal protein S18 OS=Bos taurus GN=RPS18 PE=2 SV=3 - [RS18_BOVIN]
Q13885	0.2427	112	445	49.9	4.89		0	Tubulin beta-2A chain OS=Homo sapiens GN=TUBB2A PE=1 SV=1 - [TBB2A_HUMAN]
P08238	0.2362	71	724	83.2	5.03	13.2	1.0625	Heat shock protein HSP 90-beta OS=Homo sapiens GN=HSP90AB1 PE=1 SV=4 - [HS90B_HUMAN]
Q07065	0.2359	49	602	66	5.92	30.3	1.14151	Cytoskeleton-associated protein 4 OS=Homo sapiens GN=CKAP4 PE=1 SV=2 - [CKAP4_HUMAN]
Q96FQ6	0.233	3	103	11.8	6.79	0.3	1.23231	Protein S100-A16 OS=Homo sapiens GN=S100A16 PE=1 SV=1 - [S10AG_HUMAN]
Q3ZBH8	0.2269	19	119	13.4	9.94	6.7	1.27594	40S ribosomal protein S20 OS=Bos taurus GN=RPS20 PE=3 SV=1 - [RS20_BOVIN]
P20962	0.2255	8	102	11.5	4.16	30.7	1.44222	Parathymosin OS=Homo sapiens GN=PTMS PE=1 SV=2 - [PTMS_HUMAN]
P07195	0.2216	47	334	36.6	6.05	15.7	1.08962	L-lactate dehydrogenase B chain OS=Homo sapiens GN=LDHB PE=1 SV=2 - [LDHB_HUMAN]
Q5E9E6	0.2212	26	217	24.8	9.94	21.8	1.31722	60S ribosomal protein L10a OS=Bos taurus GN=RPL10A PE=2 SV=3 - [RL10A_BOVIN]
P42766	0.2195	4	123	14.5	11.05	17.1	0.95283	60S ribosomal protein L35 OS=Homo sapiens GN=RPL35 PE=1 SV=2 - [RL35_HUMAN]
P35579	0.2163	455	1960	226.4	5.6	26	1.16981	Myosin-9 OS=Homo sapiens GN=MYH9 PE=1 SV=4 - [MYH9_HUMAN]
P05121	0.2114	74	402	45	7.2	18.3	1.0684	Plasminogen activator inhibitor 1 OS=Homo sapiens GN=SERPINE1 PE=1 SV=1 - [PAI1_HUMAN]
P04406	0.209	87	335	36	8.46	20.8	1.02712	Glyceraldehyde-3-phosphate dehydrogenase OS=Homo sapiens GN=GAPDH PE=1 SV=3 - [G3P_HUMAN]
Q9BUF5	0.2085	103	446	49.8	4.88	10.9	1.20165	Tubulin beta-6 chain OS=Homo sapiens GN=TUBB6 PE=1 SV=1 - [TBB6_HUMAN]
Q9BQE3	0.2049	47	449	49.9	5.1		0.673349	Tubulin alpha-1C chain OS=Homo sapiens GN=TUBA1C PE=1 SV=1 - [TBA1C_HUMAN]
P68362	0.204	47	451	50.1	5.06		0.666274	Tubulin alpha-1A chain OS=Cricetulus griseus GN=TUBA1A PE=2 SV=1 - [TBA1A_CRIGR]
O75347	0.2037	8	108	12.8	5.29	8.7	1.13443	Tubulin-specific chaperone A OS=Homo sapiens GN=TBCA PE=1 SV=3 - [TBCA_HUMAN]
Q3T0F4	0.2	26	165	18.9	10.15	19.2	1.26887	40S ribosomal protein S10 OS=Bos taurus GN=RPS10 PE=2 SV=1 - [RS10_BOVIN]
P10599	0.2	8	105	11.7	4.92	3.7	1.23467	Thioredoxin OS=Homo sapiens GN=TXN PE=1 SV=3 - [THIO_HUMAN]
P07900	0.1995	83	732	84.6	5.02	18.9	1.2441	Heat shock protein HSP 90-alpha OS=Homo sapiens GN=HSP90AA1 PE=1 SV=5 - [HS90A_HUMAN]
P26373	0.1991	15	211	24.2	11.65	23.1	1.03892	60S ribosomal protein L13 OS=Homo sapiens GN=RPL13 PE=1 SV=4 - [RL13_HUMAN]
Q15847	0.1974	4	76	7.8	5.31	11.9	0.929245	Adipose most abundant gene transcript 2 protein OS=Homo sapiens GN=APM2 PE=1 SV=1 - [APM2_HUMAN]
P62276	0.1964	4	56	6.7	10.13	6.8	1.95873	40S ribosomal protein S29 OS=Bos taurus GN=RPS29 PE=3 SV=2 - [RS29_BOVIN]
Q6NVV1	0.1961	3	102	12.1	10.76	23.6	1.10377	Putative 60S ribosomal protein L13a-like MGC87657 OS=Homo sapiens PE=5 SV=1 - [R13AX_HUMAN]
P68103	0.1948	82	462	50.1	9.01	18.4	1.14151	Elongation factor 1-alpha 1 OS=Bos taurus GN=EEF1A1 PE=2 SV=1 - [EF1A1_BOVIN]
P13639	0.1946	74	858	95.3	6.83	18.2	1.12264	Elongation factor 2 OS=Homo sapiens GN=EEF2 PE=1 SV=4 - [EF2_HUMAN]
P06748	0.1939	31	294	32.6	4.78	11.1	1.26179	Nucleophosmin OS=Homo sapiens GN=NPM1 PE=1 SV=2 - [NPM_HUMAN]
P61284	0.1939	21	165	17.8	9.42	17.3	1.04245	60S ribosomal protein L12 OS=Bos taurus GN=RPL12 PE=2 SV=1 - [RL12_BOVIN]
P14625	0.193	86	803	92.4	4.84	20.1	1.13679	Endoplasmin OS=Homo sapiens GN=HSP90B1 PE=1 SV=1 - [ENPL_HUMAN]
Q14847	0.1916	23	261	29.7	7.05	24.7	1.125	LIM and SH3 domain protein 1 OS=Homo sapiens GN=LASP1 PE=1 SV=2 - [LASP1_HUMAN]
P31949	0.1905	5	105	11.7	7.12	13.7	1.23467	Protein S100-A11 OS=Homo sapiens GN=S100A11 PE=1 SV=2 - [S10AB_HUMAN]
P15559	0.1898	16	274	30.8	8.88	14.1	1.33491	NAD(P)H dehydrogenase [quinone] 1 OS=Homo sapiens GN=NQO1 PE=1 SV=1 - [NQO1_HUMAN]
P62861	0.1864	3	59	6.6	12.15	4.3	1.20165	40S ribosomal protein S30 OS=Homo sapiens GN=FAU PE=1 SV=1 - [RS30_HUMAN]
P61257	0.1862	23	145	17.2	10.55	15.8	1.04481	60S ribosomal protein L26 OS=Bos taurus GN=RPL26 PE=2 SV=1 - [RL26_BOVIN]
Q03135	0.1854	22	178	20.5	6.02	14	1.02948	Caveolin-1 OS=Homo sapiens GN=CAV1 PE=1 SV=4 - [CAV1_HUMAN]
P46779	0.1825	2	137	15.7	12.02	14	0.826651	60S ribosomal protein L28 OS=Homo sapiens GN=RPL28 PE=1 SV=3 - [RL28_HUMAN]
P19105	0.1813	49	171	19.8	4.81	17	1.09434	Myosin regulatory light chain 12A OS=Homo sapiens GN=MYL12A PE=1 SV=2 - [ML12A_HUMAN]
P35241	0.1784	48	583	68.5	6.37	1.9	1.16981	Radixin OS=Homo sapiens GN=RDX PE=1 SV=1 - [RADI_HUMAN]
P25705	0.1772	31	553	59.7	9.13	21.6	1.03302	ATP synthase subunit alpha, mitochondrial OS=Homo sapiens GN=ATP5A1 PE=1 SV=1 - [ATPA_HUMAN]
P14174	0.1739	6	115	12.5	7.88	36.4	0.829009	Macrophage migration inhibitory factor OS=Homo sapiens GN=MIF PE=1 SV=4 - [MIF_HUMAN]
Q15843	0.1728	12	81	9.1	8.43	12.2	0.813679	NEDD8 OS=Homo sapiens GN=NEDD8 PE=1 SV=1 - [NEDD8_HUMAN]
P32119	0.1717	16	198	21.9	5.97	18.7	1.03892	Peroxiredoxin-2 OS=Homo sapiens GN=PRDX2 PE=1 SV=5 - [PRDX2_HUMAN]
Q3T0X6	0.1712	9	146	16.4	10.21	8.8	1.23467	40S ribosomal protein S16 OS=Bos taurus GN=RPS16 PE=2 SV=3 - [RS16_BOVIN]
Q9Z297	0.1692	15	130	15	5.02	54.4	2.5	Astrocytic phosphoprotein PEA-15 OS=Cricetulus griseus GN=PEA15 PE=1 SV=1 - [PEA15_CRIGR]
P00338	0.1687	34	332	36.7	8.27	16.3	1.21934	L-lactate dehydrogenase A chain OS=Homo sapiens GN=LDHA PE=1 SV=2 - [LDHA_HUMAN]
P39687	0.1687	14	249	28.6	4.09	32	1.29717	Acidic leucine-rich nuclear phosphoprotein 32 family member A OS=Homo sapiens GN=ANP32A PE=1 SV=1 - [AN32A_HUMAN]
P31946	0.1667	45	246	28.1	4.83	17.2	1.13208	14-3-3 protein beta/alpha OS=Homo sapiens GN=YWHAB PE=1 SV=3 - [1433B_HUMAN]
O75369	0.166	224	2602	278	5.73	20.3	1.1191	Filamin-B OS=Homo sapiens GN=FLNB PE=1 SV=2 - [FLNB_HUMAN]
A6NL28	0.1659	17	223	26.3	4.51		1.19104	Putative tropomyosin alpha-3 chain-like protein OS=Homo sapiens PE=5 SV=2 - [TPM3L_HUMAN]
P14618	0.1657	58	531	57.9	7.84	15.2	1.10731	Pyruvate kinase isozymes M1/M2 OS=Homo sapiens GN=PKM2 PE=1 SV=4 - [KPYM_HUMAN]
P23381	0.1656	12	471	53.1	6.23	20.1	1.35377	Tryptophanyl-tRNA synthetase, cytoplasmic OS=Homo sapiens GN=WARS PE=1 SV=2 - [SYWC_HUMAN]
P00558	0.1655	40	417	44.6	8.1	7.9	1.04481	Phosphoglycerate kinase 1 OS=Homo sapiens GN=PGK1 PE=1 SV=3 - [PGK1_HUMAN]
P46778	0.1625	11	160	18.6	10.49	29.2	1.14151	60S ribosomal protein L21 OS=Homo sapiens GN=RPL21 PE=1 SV=2 - [RL21_HUMAN]
P06576	0.1607	25	529	56.5	5.4	18.3	1.13797	ATP synthase subunit beta, mitochondrial OS=Homo sapiens GN=ATP5B PE=1 SV=3 - [ATPB_HUMAN]
Q8NBS9	0.1574	78	432	47.6	5.97	19.6	1.1533	Thioredoxin domain-containing protein 5 OS=Homo sapiens GN=TXNDC5 PE=1 SV=2 - [TXND5_HUMAN]
P15311	0.157	33	586	69.4	6.27	24.9	1.1934	Ezrin OS=Homo sapiens GN=EZR PE=1 SV=4 - [EZRI_HUMAN]
P13987	0.1563	10	128	14.2	6.48	21.5	1.15448	CD59 glycoprotein OS=Homo sapiens GN=CD59 PE=1 SV=1 - [CD59_HUMAN]
P62705	0.1559	10	263	29.6	10.15	8.3	1.19929	40S ribosomal protein S4, X isoform OS=Felis catus GN=RPS4X PE=2 SV=2 - [RS4X_FELCA]
P37837	0.1543	15	337	37.5	6.81	8.8	1.20165	Transaldolase OS=Homo sapiens GN=TALDO1 PE=1 SV=2 - [TALDO_HUMAN]
P61981	0.1538	41	247	28.3	4.89	1	1.27594	14-3-3 protein gamma OS=Homo sapiens GN=YWHAG PE=1 SV=2 - [1433G_HUMAN]
P14649	0.1538	17	208	22.7	5.73		0	Myosin light chain 6B OS=Homo sapiens GN=MYL6B PE=1 SV=1 - [MYL6B_HUMAN]
Q3SZ54	0.1527	20	406	46.1	5.48	26.2	1.07429	Eukaryotic initiation factor 4A-I OS=Bos taurus GN=EIF4A1 PE=2 SV=1 - [IF4A1_BOVIN]
Q15084	0.1523	34	440	48.1	5.08	28.6	1.29599	Protein disulfide-isomerase A6 OS=Homo sapiens GN=PDIA6 PE=1 SV=1 - [PDIA6_HUMAN]
O43707	0.1515	36	911	104.8	5.44	22.2	1.11675	Alpha-actinin-4 OS=Homo sapiens GN=ACTN4 PE=1 SV=2 - [ACTN4_HUMAN]
P13667	0.1488	43	645	72.9	5.07	20.6	1.01297	Protein disulfide-isomerase A4 OS=Homo sapiens GN=PDIA4 PE=1 SV=2 - [PDIA4_HUMAN]
P55072	0.1476	46	806	89.3	5.26	16.4	1.11792	Transitional endoplasmic reticulum ATPase OS=Homo sapiens GN=VCP PE=1 SV=4 - [TERA_HUMAN]
P29401	0.1461	34	623	67.8	7.66	12	1.01533	Transketolase OS=Homo sapiens GN=TKT PE=1 SV=3 - [TKT_HUMAN]
P49207	0.1453	5	117	13.3	11.47	3.9	0.996462	60S ribosomal protein L34 OS=Homo sapiens GN=RPL34 PE=1 SV=3 - [RL34_HUMAN]
P46777	0.1448	20	297	34.3	9.72	23.1	1.03538	60S ribosomal protein L5 OS=Homo sapiens GN=RPL5 PE=1 SV=3 - [RL5_HUMAN]
P07741	0.1444	4	180	19.6	6.02	143	1.72406	Adenine phosphoribosyltransferase OS=Homo sapiens GN=APRT PE=1 SV=2 - [APT_HUMAN]
P15880	0.1433	10	293	31.3	10.24	5.5	0.974057	40S ribosomal protein S2 OS=Homo sapiens GN=RPS2 PE=1 SV=2 - [RS2_HUMAN]
P10809	0.1431	39	573	61	5.87	21.2	1.01415	60 kDa heat shock protein, mitochondrial OS=Homo sapiens GN=HSPD1 PE=1 SV=2 - [CH60_HUMAN]
P15259	0.1423	15	253	28.7	8.88	15.2	1.07547	Phosphoglycerate mutase 2 OS=Homo sapiens GN=PGAM2 PE=1 SV=3 - [PGAM2_HUMAN]
P05386	0.1404	9	114	11.5	4.32	60.9	1.04953	60S acidic ribosomal protein P1 OS=Homo sapiens GN=RPLP1 PE=1 SV=1 - [RLA1_HUMAN]
P08107	0.1388	52	641	70	5.66	46.1	1.31604	Heat shock 70 kDa protein 1A/1B OS=Homo sapiens GN=HSPA1A PE=1 SV=5 - [HSP71_HUMAN]
P24534	0.1378	7	225	24.7	4.67	21.1	0.954009	Elongation factor 1-beta OS=Homo sapiens GN=EEF1B2 PE=1 SV=3 - [EF1B_HUMAN]
Q9GZV4	0.1373	34	153	16.8	5.58	22.3	1.07783	Eukaryotic translation initiation factor 5A-2 OS=Homo sapiens GN=EIF5A2 PE=1 SV=3 - [IF5A2_HUMAN]
Q9NZN4	0.1363	33	543	61.1	6.46	16.5	1.29835	EH domain-containing protein 2 OS=Homo sapiens GN=EHD2 PE=1 SV=2 - [EHD2_HUMAN]
Q14103	0.1352	16	355	38.4	7.81	15.2	1.22406	Heterogeneous nuclear ribonucleoprotein D0 OS=Homo sapiens GN=HNRNPD PE=1 SV=1 - [HNRPD_HUMAN]
P29692	0.1352	12	281	31.1	5.01	25.2	1.41863	Elongation factor 1-delta OS=Homo sapiens GN=EEF1D PE=1 SV=5 - [EF1D_HUMAN]
Q6NZI2	0.1333	26	390	43.4	5.6	15.7	1.12028	Polymerase I and transcript release factor OS=Homo sapiens GN=PTRF PE=1 SV=1 - [PTRF_HUMAN]
P50395	0.1326	36	445	50.6	6.47	16	1.30189	Rab GDP dissociation inhibitor beta OS=Homo sapiens GN=GDI2 PE=1 SV=2 - [GDIB_HUMAN]
Q32PB8	0.1325	6	83	9.1	8.5	13.3	1.66981	40S ribosomal protein S21 OS=Bos taurus GN=RPS21 PE=3 SV=1 - [RS21_BOVIN]
P13797	0.1317	38	630	70.8	5.6	27.5	1.19575	Plastin-3 OS=Homo sapiens GN=PLS3 PE=1 SV=4 - [PLST_HUMAN]
Q3SZI4	0.1306	27	245	27.7	4.78		0.846698	14-3-3 protein theta OS=Bos taurus GN=YWHAQ PE=2 SV=1 - [1433T_BOVIN]
P40673	0.1292	9	209	24	7.81	24.5	1.05778	High mobility group protein B2 OS=Bos taurus GN=HMGB2 PE=1 SV=3 - [HMGB2_BOVIN]
Q56JV9	0.1288	9	264	29.9	9.73	17.6	1.64741	40S ribosomal protein S3a OS=Bos taurus GN=RPS3A PE=2 SV=3 - [RS3A_BOVIN]
Q9UBQ0	0.1264	6	182	20.5	6.79	14.3	1.36321	Vacuolar protein sorting-associated protein 29 OS=Homo sapiens GN=VPS29 PE=1 SV=1 - [VPS29_HUMAN]
Q6EEV6	0.1263	2	95	10.7	7.18		1.27712	Small ubiquitin-related modifier 4 OS=Homo sapiens GN=SUMO4 PE=1 SV=2 - [SUMO4_HUMAN]
P06454	0.1261	8	111	12.2	3.78	13.3	1.26651	Prothymosin alpha OS=Homo sapiens GN=PTMA PE=1 SV=2 - [PTMA_HUMAN]
Q9H4M9	0.1255	15	534	60.6	6.83	17.3	1.0625	EH domain-containing protein 1 OS=Homo sapiens GN=EHD1 PE=1 SV=2 - [EHD1_HUMAN]
P18124	0.125	15	248	29.2	10.65	22.8	1.14269	60S ribosomal protein L7 OS=Homo sapiens GN=RPL7 PE=1 SV=1 - [RL7_HUMAN]
A7MB62	0.1244	8	394	44.7	6.74	29.3	1.06368	Actin-related protein 2 OS=Bos taurus GN=ACTR2 PE=1 SV=1 - [ARP2_BOVIN]
P43121	0.1238	36	646	71.6	5.76	20.8	1.18514	Cell surface glycoprotein MUC18 OS=Homo sapiens GN=MCAM PE=1 SV=2 - [MUC18_HUMAN]
Q92688	0.1235	14	251	28.8	4.06	29.1	1.31132	Acidic leucine-rich nuclear phosphoprotein 32 family member B OS=Homo sapiens GN=ANP32B PE=1 SV=1 - [AN32B_HUMAN]
P80723	0.1233	13	227	22.7	4.63	10.6	1.36085	Brain acid soluble protein 1 OS=Homo sapiens GN=BASP1 PE=1 SV=2 - [BASP1_HUMAN]
P21333	0.1228	161	2647	280.6	6.06	26.2	1.10377	Filamin-A OS=Homo sapiens GN=FLNA PE=1 SV=4 - [FLNA_HUMAN]
P26641	0.1213	22	437	50.1	6.67	22	1.20401	Elongation factor 1-gamma OS=Homo sapiens GN=EEF1G PE=1 SV=3 - [EF1G_HUMAN]
O00231	0.1209	8	422	47.4	6.48	13.1	1.16627	26S proteasome non-ATPase regulatory subunit 11 OS=Homo sapiens GN=PSMD11 PE=1 SV=3 - [PSD11_HUMAN]
Q96C19	0.1208	4	240	26.7	5.2	21.6	0.987028	EF-hand domain-containing protein D2 OS=Homo sapiens GN=EFHD2 PE=1 SV=1 - [EFHD2_HUMAN]
Q64525	0.119	5	126	13.9	10.32	18	1.01651	Histone H2B type 2-B OS=Mus musculus GN=Hist2h2bb PE=1 SV=3 - [H2B2B_MOUSE]
P27797	0.1175	27	417	48.1	4.44	21	1.16274	Calreticulin OS=Homo sapiens GN=CALR PE=1 SV=1 - [CALR_HUMAN]
P12814	0.1166	30	892	103	5.41	18.6	1	Alpha-actinin-1 OS=Homo sapiens GN=ACTN1 PE=1 SV=2 - [ACTN1_HUMAN]
Q8WUP2	0.1153	7	373	40.6	6.02	12.1	0.912736	Filamin-binding LIM protein 1 OS=Homo sapiens GN=FBLIM1 PE=1 SV=2 - [FBLI1_HUMAN]
P61026	0.115	8	200	22.5	8.38	19.7	1.14858	Ras-related protein Rab-10 OS=Homo sapiens GN=RAB10 PE=1 SV=1 - [RAB10_HUMAN]
P07108	0.1149	2	87	10	6.57	9.8	1.09788	Acyl-CoA-binding protein OS=Homo sapiens GN=DBI PE=1 SV=2 - [ACBP_HUMAN]
P60467	0.1146	2	96	10	11.56		1.2441	Protein transport protein Sec61 subunit beta OS=Canis familiaris GN=SEC61B PE=1 SV=2 - [SC61B_CANFA]
Q9Y3U8	0.1143	2	105	12.2	11.59	6.1	1.03184	60S ribosomal protein L36 OS=Homo sapiens GN=RPL36 PE=1 SV=3 - [RL36_HUMAN]
P61585	0.114	6	193	21.8	6.1	23.5	1.20637	Transforming protein RhoA OS=Bos taurus GN=RHOA PE=1 SV=1 - [RHOA_BOVIN]
O75368	0.114	3	114	12.8	5.25	14.7	1.40802	SH3 domain-binding glutamic acid-rich-like protein OS=Homo sapiens GN=SH3BGRL PE=1 SV=1 - [SH3L1_HUMAN]
Q3T0V4	0.1139	6	158	18.4	10.3	11.4	1.13208	40S ribosomal protein S11 OS=Bos taurus GN=RPS11 PE=2 SV=3 - [RS11_BOVIN]
Q9BRA2	0.1138	2	123	13.9	5.52		2.07547	Thioredoxin domain-containing protein 17 OS=Homo sapiens GN=TXNDC17 PE=1 SV=1 - [TXD17_HUMAN]
P35754	0.1132	6	106	11.8	8.09	36.7	1.62146	Glutaredoxin-1 OS=Homo sapiens GN=GLRX PE=1 SV=2 - [GLRX1_HUMAN]
P62424	0.1128	17	266	30	10.61	12.5	1.22877	60S ribosomal protein L7a OS=Homo sapiens GN=RPL7A PE=1 SV=2 - [RL7A_HUMAN]
Q9P0L0	0.1124	7	249	27.9	8.62	32.3	1.42099	Vesicle-associated membrane protein-associated protein A OS=Homo sapiens GN=VAPA PE=1 SV=3 - [VAPA_HUMAN]
P61286	0.1116	13	636	70.6	9.5	9.8	1.36321	Polyadenylate-binding protein 1 OS=Bos taurus GN=PABPC1 PE=2 SV=1 - [PABP1_BOVIN]
P49773	0.1111	14	126	13.8	6.95	12.6	1.28184	Histidine triad nucleotide-binding protein 1 OS=Homo sapiens GN=HINT1 PE=1 SV=2 - [HINT1_HUMAN]
P16401	0.1106	10	226	22.6	10.92	4.6	1.17453	Histone H1.5 OS=Homo sapiens GN=HIST1H1B PE=1 SV=3 - [H15_HUMAN]
P18206	0.1102	40	1134	123.7	5.66	24.1	1.14151	Vinculin OS=Homo sapiens GN=VCL PE=1 SV=4 - [VINC_HUMAN]
P62314	0.1092	3	119	13.3	11.56	4.5	1.48703	Small nuclear ribonucleoprotein Sm D1 OS=Homo sapiens GN=SNRPD1 PE=1 SV=1 - [SMD1_HUMAN]
B2RPK0	0.109	10	211	24.2	6.21	14.4	1.16156	Putative high mobility group protein B1-like 1 OS=Homo sapiens GN=HMGB1P1 PE=5 SV=1 - [HGB1A_HUMAN]
Q862I1	0.1083	3	157	17.8	11.25	5.3	0.841981	60S ribosomal protein L24 OS=Bos taurus GN=RPL24 PE=2 SV=2 - [RL24_BOVIN]
P16403	0.108	12	213	21.4	10.93	13.1	1.1592	Histone H1.2 OS=Homo sapiens GN=HIST1H1C PE=1 SV=2 - [H12_HUMAN]
P17931	0.108	6	250	26.1	8.56	36	1.15212	Galectin-3 OS=Homo sapiens GN=LGALS3 PE=1 SV=5 - [LEG3_HUMAN]
O00264	0.1077	7	195	21.7	4.7	14.4	1.23467	Membrane-associated progesterone receptor component 1 OS=Homo sapiens GN=PGRMC1 PE=1 SV=3 - [PGRC1_HUMAN]
Q9H299	0.1075	7	93	10.4	4.93	13.6	1.21698	SH3 domain-binding glutamic acid-rich-like protein 3 OS=Homo sapiens GN=SH3BGRL3 PE=1 SV=1 - [SH3L3_HUMAN]
P37840	0.1071	5	140	14.5	4.7	7.6	0.948113	Alpha-synuclein OS=Homo sapiens GN=SNCA PE=1 SV=1 - [SYUA_HUMAN]
P07858	0.1062	8	339	37.8	6.3	35.4	2.18868	Cathepsin B OS=Homo sapiens GN=CTSB PE=1 SV=3 - [CATB_HUMAN]
P09104	0.106	19	434	47.2	5.03		0	Gamma-enolase OS=Homo sapiens GN=ENO2 PE=1 SV=3 - [ENOG_HUMAN]
P52209	0.1056	18	483	53.1	7.23	6	1.25708	6-phosphogluconate dehydrogenase, decarboxylating OS=Homo sapiens GN=PGD PE=1 SV=3 - [6PGD_HUMAN]
P69905	0.1056	8	142	15.2	8.68	30.1	0.661557	Hemoglobin subunit alpha OS=Homo sapiens GN=HBA1 PE=1 SV=2 - [HBA_HUMAN]
P99999	0.1048	6	105	11.7	9.57	0	1.39741	Cytochrome c OS=Homo sapiens GN=CYCS PE=1 SV=2 - [CYC_HUMAN]
P27824	0.1047	27	592	67.5	4.6	10.7	1.2158	Calnexin OS=Homo sapiens GN=CANX PE=1 SV=2 - [CALX_HUMAN]
Q3T0D5	0.1043	3	115	12.8	9.63	6.9	1.30778	60S ribosomal protein L30 OS=Bos taurus GN=RPL30 PE=3 SV=3 - [RL30_BOVIN]
Q02878	0.1042	12	288	32.7	10.58	16.7	1.12972	60S ribosomal protein L6 OS=Homo sapiens GN=RPL6 PE=1 SV=3 - [RL6_HUMAN]
P04179	0.1036	13	222	24.7	8.25	9.9	1.36557	Superoxide dismutase [Mn], mitochondrial OS=Homo sapiens GN=SOD2 PE=1 SV=2 - [SODM_HUMAN]
P60903	0.1031	9	97	11.2	7.37	10.3	0.931604	Protein S100-A10 OS=Homo sapiens GN=S100A10 PE=1 SV=2 - [S10AA_HUMAN]
P05198	0.1016	6	315	36.1	5.08	38.3	1.19222	Eukaryotic translation initiation factor 2 subunit 1 OS=Homo sapiens GN=EIF2S1 PE=1 SV=3 - [IF2A_HUMAN]
Q01995	0.0995	8	201	22.6	8.84	3.3	1.04127	Transgelin OS=Homo sapiens GN=TAGLN PE=1 SV=4 - [TAGL_HUMAN]
P19338	0.0986	21	710	76.6	4.7	13.4	1.23349	Nucleolin OS=Homo sapiens GN=NCL PE=1 SV=3 - [NUCL_HUMAN]
Q01813	0.0982	24	784	85.5	7.55	31.2	1.32075	6-phosphofructokinase type C OS=Homo sapiens GN=PFKP PE=1 SV=2 - [K6PP_HUMAN]
Q9UK76	0.0974	4	154	16	5.6	16.7	1.43042	Hematological and neurological expressed 1 protein OS=Homo sapiens GN=HN1 PE=1 SV=3 - [HN1_HUMAN]
P35998	0.097	7	433	48.6	5.95	13.2	1.21934	26S protease regulatory subunit 7 OS=Homo sapiens GN=PSMC2 PE=1 SV=3 - [PRS7_HUMAN]
P38646	0.0957	26	679	73.6	6.16	18.8	1.00943	Stress-70 protein, mitochondrial OS=Homo sapiens GN=HSPA9 PE=1 SV=2 - [GRP75_HUMAN]
Q3T165	0.0956	8	272	29.8	5.76	35.6	1.18396	Prohibitin OS=Bos taurus GN=PHB PE=2 SV=1 - [PHB_BOVIN]
P37108	0.0956	6	136	14.6	10.04	14	1.04009	Signal recognition particle 14 kDa protein OS=Homo sapiens GN=SRP14 PE=1 SV=2 - [SRP14_HUMAN]
Q9Y490	0.0948	90	2541	269.6	6.07	25.6	1.13797	Talin-1 OS=Homo sapiens GN=TLN1 PE=1 SV=3 - [TLN1_HUMAN]
Q00688	0.0938	4	224	25.2	9.28	8.9	1.21698	Peptidyl-prolyl cis-trans isomerase FKBP3 OS=Homo sapiens GN=FKBP3 PE=1 SV=1 - [FKBP3_HUMAN]
P35268	0.0938	2	128	14.8	9.19		1.13561	60S ribosomal protein L22 OS=Homo sapiens GN=RPL22 PE=1 SV=2 - [RL22_HUMAN]
Q14697	0.0932	23	944	106.8	6.14	14.9	1.04835	Neutral alpha-glucosidase AB OS=Homo sapiens GN=GANAB PE=1 SV=3 - [GANAB_HUMAN]
Q56UQ5	0.0929	6	140	15.8	6.19	1.1	0.882075	TPT1-like protein OS=Homo sapiens PE=1 SV=1 - [TPT1L_HUMAN]
P25325	0.0909	10	297	33.2	6.6	33.7	1.72995	3-mercaptopyruvate sulfurtransferase OS=Homo sapiens GN=MPST PE=1 SV=3 - [THTM_HUMAN]
P08133	0.0906	15	673	75.8	5.6	15.9	1.18278	Annexin A6 OS=Homo sapiens GN=ANXA6 PE=1 SV=3 - [ANXA6_HUMAN]
Q3T169	0.0905	5	243	26.7	9.66	13.1	1.13679	40S ribosomal protein S3 OS=Bos taurus GN=RPS3 PE=2 SV=1 - [RS3_BOVIN]
P50453	0.0904	7	376	42.4	5.86	5.1	0.884434	Serpin B9 OS=Homo sapiens GN=SERPINB9 PE=1 SV=1 - [SPB9_HUMAN]
P62847	0.0902	10	133	15.4	10.78	13.6	1.15094	40S ribosomal protein S24 OS=Homo sapiens GN=RPS24 PE=1 SV=1 - [RS24_HUMAN]
Q8WW12	0.0899	10	178	18.9	7.49	25.9	1.30071	PEST proteolytic signal-containing nuclear protein OS=Homo sapiens GN=PCNP PE=1 SV=2 - [PCNP_HUMAN]
O15173	0.0897	3	223	23.8	4.88		0.567217	Membrane-associated progesterone receptor component 2 OS=Homo sapiens GN=PGRMC2 PE=1 SV=1 - [PGRC2_HUMAN]
Q9H444	0.0893	11	224	24.9	4.82	15.7	1.19104	Charged multivesicular body protein 4b OS=Homo sapiens GN=CHMP4B PE=1 SV=1 - [CHM4B_HUMAN]
O43169	0.089	5	146	16.3	4.97	56.2	0.944575	Cytochrome b5 type B OS=Homo sapiens GN=CYB5B PE=1 SV=2 - [CYB5B_HUMAN]
P21980	0.0888	31	687	77.3	5.22	26.4	1.22877	Protein-glutamine gamma-glutamyltransferase 2 OS=Homo sapiens GN=TGM2 PE=1 SV=2 - [TGM2_HUMAN]
P46776	0.0878	7	148	16.6	11	32	1.17335	60S ribosomal protein L27a OS=Homo sapiens GN=RPL27A PE=1 SV=2 - [RL27A_HUMAN]
P49755	0.0868	8	219	25	7.44	26.8	1.21698	Transmembrane emp24 domain-containing protein 10 OS=Homo sapiens GN=TMED10 PE=1 SV=2 - [TMEDA_HUMAN]
Q3B8S0	0.0859	2	128	14.2	8.46		0.944575	NHP2-like protein 1 OS=Bos taurus GN=NHP2L1 PE=2 SV=3 - [NH2L1_BOVIN]
P54577	0.0852	7	528	59.1	7.05	7.5	1.1816	Tyrosyl-tRNA synthetase, cytoplasmic OS=Homo sapiens GN=YARS PE=1 SV=4 - [SYYC_HUMAN]
O14683	0.0847	2	189	21	9.55		1.26415	Tumor protein p53-inducible protein 11 OS=Homo sapiens GN=TP53I11 PE=2 SV=2 - [P5I11_HUMAN]
P02545	0.0843	18	664	74.1	7.02	31	0.954009	Prelamin-A/C OS=Homo sapiens GN=LMNA PE=1 SV=1 - [LMNA_HUMAN]
Q9Y3E5	0.0838	2	179	19.2	8.73		0.319575	Peptidyl-tRNA hydrolase 2, mitochondrial OS=Homo sapiens GN=PTRH2 PE=1 SV=1 - [PTH2_HUMAN]
Q9Y2B0	0.0824	4	182	20.6	4.92	63.5	1.74528	Protein canopy homolog 2 OS=Homo sapiens GN=CNPY2 PE=1 SV=1 - [CNPY2_HUMAN]
P30519	0.0823	2	316	36	5.41	4.1	0.954009	Heme oxygenase 2 OS=Homo sapiens GN=HMOX2 PE=1 SV=2 - [HMOX2_HUMAN]
P24666	0.0823	2	158	18	6.74		0.976415	Low molecular weight phosphotyrosine protein phosphatase OS=Homo sapiens GN=ACP1 PE=1 SV=3 - [PPAC_HUMAN]
P07205	0.0815	28	417	44.8	8.54		0	Phosphoglycerate kinase 2 OS=Homo sapiens GN=PGK2 PE=1 SV=3 - [PGK2_HUMAN]
Q04760	0.0815	5	184	20.8	5.31	5.2	1.03066	Lactoylglutathione lyase OS=Homo sapiens GN=GLO1 PE=1 SV=4 - [LGUL_HUMAN]
P43307	0.0804	8	286	32.2	4.49	19.6	1.07311	Translocon-associated protein subunit alpha OS=Homo sapiens GN=SSR1 PE=1 SV=3 - [SSRA_HUMAN]
P14314	0.0795	20	528	59.4	4.41	17.9	1.1816	Glucosidase 2 subunit beta OS=Homo sapiens GN=PRKCSH PE=1 SV=2 - [GLU2B_HUMAN]
O75390	0.0794	21	466	51.7	8.32	6.6	1.20637	Citrate synthase, mitochondrial OS=Homo sapiens GN=CS PE=1 SV=2 - [CISY_HUMAN]
Q01105	0.0793	17	290	33.5	4.32	23.8	1.08726	Protein SET OS=Homo sapiens GN=SET PE=1 SV=3 - [SET_HUMAN]
P10768	0.078	4	282	31.4	7.02	9.8	1.16981	S-formylglutathione hydrolase OS=Homo sapiens GN=ESD PE=1 SV=2 - [ESTD_HUMAN]
P21291	0.0777	6	193	20.6	8.57	46.6	0.584906	Cysteine and glycine-rich protein 1 OS=Homo sapiens GN=CSRP1 PE=1 SV=3 - [CSRP1_HUMAN]
P17813	0.0775	23	658	70.5	6.61	27.2	1.39505	Endoglin OS=Homo sapiens GN=ENG PE=1 SV=2 - [EGLN_HUMAN]
Q13442	0.0773	8	181	20.6	8.87	17.6	1.01887	28 kDa heat- and acid-stable phosphoprotein OS=Homo sapiens GN=PDAP1 PE=1 SV=1 - [HAP28_HUMAN]
P40926	0.0769	14	338	35.5	8.68	14.1	1.11321	Malate dehydrogenase, mitochondrial OS=Homo sapiens GN=MDH2 PE=1 SV=3 - [MDHM_HUMAN]
P62266	0.0769	4	143	15.8	10.49	22.1	1.10142	40S ribosomal protein S23 OS=Homo sapiens GN=RPS23 PE=1 SV=3 - [RS23_HUMAN]
Q07955	0.0766	6	248	27.7	10.36	19.1	0.964623	Serine/arginine-rich splicing factor 1 OS=Homo sapiens GN=SRSF1 PE=1 SV=2 - [SRSF1_HUMAN]
P61225	0.0765	2	183	20.5	4.81		1.67571	Ras-related protein Rap-2b OS=Homo sapiens GN=RAP2B PE=1 SV=1 - [RAP2B_HUMAN]
P50552	0.0763	16	380	39.8	8.94	33.3	1.51887	Vasodilator-stimulated phosphoprotein OS=Homo sapiens GN=VASP PE=1 SV=3 - [VASP_HUMAN]
P62753	0.0763	10	249	28.7	10.84	10	1.10495	40S ribosomal protein S6 OS=Homo sapiens GN=RPS6 PE=1 SV=1 - [RS6_HUMAN]
P62834	0.0761	14	184	21	6.67	26.3	1.25708	Ras-related protein Rap-1A OS=Homo sapiens GN=RAP1A PE=1 SV=1 - [RAP1A_HUMAN]
P14317	0.0761	6	486	54	4.81	11.7	1.12382	Hematopoietic lineage cell-specific protein OS=Homo sapiens GN=HCLS1 PE=1 SV=3 - [HCLS1_HUMAN]
P25786	0.076	6	263	29.5	6.61	34.9	1.17217	Proteasome subunit alpha type-1 OS=Homo sapiens GN=PSMA1 PE=1 SV=1 - [PSA1_HUMAN]
P30041	0.0759	3	224	25	6.38	24.1	0.931604	Peroxiredoxin-6 OS=Homo sapiens GN=PRDX6 PE=1 SV=3 - [PRDX6_HUMAN]
Q76I81	0.0758	31	132	14.5	7.21	18.8	0.988208	40S ribosomal protein S12 OS=Bos taurus GN=RPS12 PE=2 SV=1 - [RS12_BOVIN]
P62136	0.0758	2	330	37.5	6.33	17.3	1.22759	Serine/threonine-protein phosphatase PP1-alpha catalytic subunit OS=Homo sapiens GN=PPP1CA PE=1 SV=1 - [PP1A_HUMAN]
P14209	0.0757	2	185	18.8	4.75		1.71462	CD99 antigen OS=Homo sapiens GN=CD99 PE=1 SV=1 - [CD99_HUMAN]
Q9H0U4	0.0746	8	201	22.2	5.73	13.7	1.27476	Ras-related protein Rab-1B OS=Homo sapiens GN=RAB1B PE=1 SV=1 - [RAB1B_HUMAN]
P48444	0.0744	8	511	57.2	6.21	14	1.19222	Coatomer subunit delta OS=Homo sapiens GN=ARCN1 PE=1 SV=1 - [COPD_HUMAN]
P0CW22	0.0741	17	135	15.5	9.85	16.7	1.10967	40S ribosomal protein S17-like OS=Homo sapiens GN=RPS17L PE=3 SV=1 - [RS17L_HUMAN]
P01892	0.074	8	365	40.9	6.99	23.2	1.35613	HLA class I histocompatibility antigen, A-2 alpha chain OS=Homo sapiens GN=HLA-A PE=1 SV=1 - [1A02_HUMAN]
P05556	0.0739	20	798	88.4	5.39	21.8	1.09434	Integrin beta-1 OS=Homo sapiens GN=ITGB1 PE=1 SV=2 - [ITB1_HUMAN]
Q9H223	0.0739	15	541	61.1	6.76	27.8	1.29599	EH domain-containing protein 4 OS=Homo sapiens GN=EHD4 PE=1 SV=1 - [EHD4_HUMAN]
P12956	0.0739	13	609	69.8	6.64	19.8	1.14858	X-ray repair cross-complementing protein 6 OS=Homo sapiens GN=XRCC6 PE=1 SV=2 - [XRCC6_HUMAN]
P61978	0.0734	6	463	50.9	5.54	36.4	1.3809	Heterogeneous nuclear ribonucleoprotein K OS=Homo sapiens GN=HNRNPK PE=1 SV=1 - [HNRPK_HUMAN]
P04899	0.0732	3	355	40.4	5.54	8.4	1.93396	Guanine nucleotide-binding protein G(i) subunit alpha-2 OS=Homo sapiens GN=GNAI2 PE=1 SV=3 - [GNAI2_HUMAN]
P51572	0.0732	3	246	28	8.44	4	1.43632	B-cell receptor-associated protein 31 OS=Homo sapiens GN=BCAP31 PE=1 SV=3 - [BAP31_HUMAN]
P62998	0.0729	2	192	21.4	8.5		1.25354	Ras-related C3 botulinum toxin substrate 1 OS=Bos taurus GN=RAC1 PE=1 SV=1 - [RAC1_BOVIN]
P09496	0.0726	9	248	27.1	4.51	1.3	1.10731	Clathrin light chain A OS=Homo sapiens GN=CLTA PE=1 SV=1 - [CLCA_HUMAN]
Q9Y266	0.0725	2	331	38.2	5.38	23.2	1.0908	Nuclear migration protein nudC OS=Homo sapiens GN=NUDC PE=1 SV=1 - [NUDC_HUMAN]
P47756	0.0722	12	277	31.3	5.59	16.3	1.18514	F-actin-capping protein subunit beta OS=Homo sapiens GN=CAPZB PE=1 SV=4 - [CAPZB_HUMAN]
P00568	0.0722	2	194	21.6	8.63		3.02241	Adenylate kinase isoenzyme 1 OS=Homo sapiens GN=AK1 PE=1 SV=3 - [KAD1_HUMAN]
Q13310	0.0714	14	644	70.7	9.26	23.6	1.1309	Polyadenylate-binding protein 4 OS=Homo sapiens GN=PABPC4 PE=1 SV=1 - [PABP4_HUMAN]
P05534	0.0712	6	365	40.7	6.34		1.10377	HLA class I histocompatibility antigen, A-24 alpha chain OS=Homo sapiens GN=HLA-A PE=1 SV=2 - [1A24_HUMAN]
Q13185	0.071	3	183	20.8	5.33	4.8	1.42807	Chromobox protein homolog 3 OS=Homo sapiens GN=CBX3 PE=1 SV=4 - [CBX3_HUMAN]
Q9NR31	0.0707	6	198	22.4	6.68	1.1	0.978774	GTP-binding protein SAR1a OS=Homo sapiens GN=SAR1A PE=1 SV=1 - [SAR1A_HUMAN]
Q96KK5	0.0703	2	128	13.9	10.89	15.2	0.752358	Histone H2A type 1-H OS=Homo sapiens GN=HIST1H2AH PE=1 SV=3 - [H2A1H_HUMAN]
P22314	0.0699	32	1058	117.8	5.76	34.9	1.34788	Ubiquitin-like modifier-activating enzyme 1 OS=Homo sapiens GN=UBA1 PE=1 SV=3 - [UBA1_HUMAN]
O75396	0.0698	6	215	24.6	6.92	6.9	1.05542	Vesicle-trafficking protein SEC22b OS=Homo sapiens GN=SEC22B PE=1 SV=4 - [SC22B_HUMAN]
P00387	0.0698	4	301	34.2	7.59	14.5	1.12028	NADH-cytochrome b5 reductase 3 OS=Homo sapiens GN=CYB5R3 PE=1 SV=3 - [NB5R3_HUMAN]
Q13765	0.0698	2	215	23.4	4.56		1.42571	Nascent polypeptide-associated complex subunit alpha OS=Homo sapiens GN=NACA PE=1 SV=1 - [NACA_HUMAN]
P63279	0.0696	3	158	18	8.66	15.1	1.24646	SUMO-conjugating enzyme UBC9 OS=Homo sapiens GN=UBE2I PE=1 SV=1 - [UBC9_HUMAN]
Q01518	0.0695	15	475	51.9	8.06	14.3	1.06958	Adenylyl cyclase-associated protein 1 OS=Homo sapiens GN=CAP1 PE=1 SV=5 - [CAP1_HUMAN]
Q02818	0.0694	5	461	53.8	5.25	1.3	1.40566	Nucleobindin-1 OS=Homo sapiens GN=NUCB1 PE=1 SV=4 - [NUCB1_HUMAN]
P47813	0.0694	4	144	16.5	5.24	7.4	1.04599	Eukaryotic translation initiation factor 1A, X-chromosomal OS=Homo sapiens GN=EIF1AX PE=1 SV=2 - [IF1AX_HUMAN]
Q76I82	0.0692	6	130	14.8	10.13	3.1	1.11321	40S ribosomal protein S15a OS=Bos taurus GN=RPS15A PE=2 SV=1 - [RS15A_BOVIN]
Q15819	0.069	2	145	16.4	8.09		0.949292	Ubiquitin-conjugating enzyme E2 variant 2 OS=Homo sapiens GN=UBE2V2 PE=1 SV=4 - [UB2V2_HUMAN]
Q96HC4	0.0688	8	596	63.9	8.21	9	1.01179	PDZ and LIM domain protein 5 OS=Homo sapiens GN=PDLIM5 PE=1 SV=5 - [PDLI5_HUMAN]
Q5E988	0.0686	10	204	22.9	9.72	20.6	1.14151	40S ribosomal protein S5 OS=Bos taurus GN=RPS5 PE=2 SV=3 - [RS5_BOVIN]
P13645	0.0685	10	584	58.8	5.21	22	1.09198	Keratin, type I cytoskeletal 10 OS=Homo sapiens GN=KRT10 PE=1 SV=6 - [K1C10_HUMAN]
P04181	0.0683	4	439	48.5	7.03	7.7	1.1309	Ornithine aminotransferase, mitochondrial OS=Homo sapiens GN=OAT PE=1 SV=1 - [OAT_HUMAN]
P51149	0.0676	2	207	23.5	6.7		1.66863	Ras-related protein Rab-7a OS=Homo sapiens GN=RAB7A PE=1 SV=1 - [RAB7A_HUMAN]
P02768	0.0673	38	609	69.3	6.28	18.4	1.66038	Serum albumin OS=Homo sapiens GN=ALB PE=1 SV=2 - [ALBU_HUMAN]
P67812	0.067	3	179	20.6	9.48	11.8	1.42453	Signal peptidase complex catalytic subunit SEC11A OS=Homo sapiens GN=SEC11A PE=1 SV=1 - [SC11A_HUMAN]
O43852	0.0667	11	315	37.1	4.64	25.5	1.06486	Calumenin OS=Homo sapiens GN=CALU PE=1 SV=2 - [CALU_HUMAN]
Q01469	0.0667	9	135	15.2	7.01	14.1	1.16981	Fatty acid-binding protein, epidermal OS=Homo sapiens GN=FABP5 PE=1 SV=3 - [FABP5_HUMAN]
P06744	0.0663	14	558	63.1	8.32	26.9	1.01887	Glucose-6-phosphate isomerase OS=Homo sapiens GN=GPI PE=1 SV=4 - [G6PI_HUMAN]
P30085	0.0663	2	196	22.2	5.57		0.839623	UMP-CMP kinase OS=Homo sapiens GN=CMPK1 PE=1 SV=3 - [KCY_HUMAN]
P15144	0.0662	22	967	109.5	5.48	12.7	1.11085	Aminopeptidase N OS=Homo sapiens GN=ANPEP PE=1 SV=4 - [AMPN_HUMAN]
O75083	0.066	22	606	66.2	6.65	22.1	0.990566	WD repeat-containing protein 1 OS=Homo sapiens GN=WDR1 PE=1 SV=4 - [WDR1_HUMAN]
P61088	0.0658	4	152	17.1	6.57	34.8	1.06604	Ubiquitin-conjugating enzyme E2 N OS=Homo sapiens GN=UBE2N PE=1 SV=1 - [UBE2N_HUMAN]
P50990	0.0657	12	548	59.6	5.6	52.4	1.22877	T-complex protein 1 subunit theta OS=Homo sapiens GN=CCT8 PE=1 SV=4 - [TCPQ_HUMAN]
P30044	0.0654	10	214	22.1	8.7	61.7	1.37146	Peroxiredoxin-5, mitochondrial OS=Homo sapiens GN=PRDX5 PE=1 SV=4 - [PRDX5_HUMAN]
P13073	0.0651	3	169	19.6	9.51	49.1	0.786557	Cytochrome c oxidase subunit 4 isoform 1, mitochondrial OS=Homo sapiens GN=COX4I1 PE=1 SV=1 - [COX41_HUMAN]
P50502	0.065	6	369	41.3	5.27	22.5	1.26651	Hsc70-interacting protein OS=Homo sapiens GN=ST13 PE=1 SV=2 - [F10A1_HUMAN]
P23526	0.0648	11	432	47.7	6.34	10.6	1.17217	Adenosylhomocysteinase OS=Homo sapiens GN=AHCY PE=1 SV=4 - [SAHH_HUMAN]
P48643	0.0647	7	541	59.6	5.66	8	1.08019	T-complex protein 1 subunit epsilon OS=Homo sapiens GN=CCT5 PE=1 SV=1 - [TCPE_HUMAN]
P52566	0.0647	3	201	23	5.21	21.3	1.20873	Rho GDP-dissociation inhibitor 2 OS=Homo sapiens GN=ARHGDIB PE=1 SV=3 - [GDIR2_HUMAN]
Q07020	0.0638	6	188	21.6	11.72	2.2	1.19811	60S ribosomal protein L18 OS=Homo sapiens GN=RPL18 PE=1 SV=2 - [RL18_HUMAN]
P12236	0.0638	5	298	32.8	9.74	20.4	1.39505	ADP/ATP translocase 3 OS=Homo sapiens GN=SLC25A6 PE=1 SV=4 - [ADT3_HUMAN]
Q15293	0.0634	3	331	38.9	5	6.2	0.991745	Reticulocalbin-1 OS=Homo sapiens GN=RCN1 PE=1 SV=1 - [RCN1_HUMAN]
O43399	0.0631	2	206	22.2	5.36		1.77358	Tumor protein D54 OS=Homo sapiens GN=TPD52L2 PE=1 SV=2 - [TPD54_HUMAN]
Q16658	0.0629	12	493	54.5	7.24	11.6	0.985849	Fascin OS=Homo sapiens GN=FSCN1 PE=1 SV=3 - [FSCN1_HUMAN]
Q9UL46	0.0628	6	239	27.4	5.73	11.1	1.27594	Proteasome activator complex subunit 2 OS=Homo sapiens GN=PSME2 PE=1 SV=4 - [PSME2_HUMAN]
Q3T0S6	0.0623	12	257	28	11.03	23.7	1.27241	60S ribosomal protein L8 OS=Bos taurus GN=RPL8 PE=2 SV=3 - [RL8_BOVIN]
Q99627	0.0622	2	209	23.2	5.38		1.12264	COP9 signalosome complex subunit 8 OS=Homo sapiens GN=COPS8 PE=1 SV=1 - [CSN8_HUMAN]
O15145	0.0618	4	178	20.5	8.59	25.4	0.872642	Actin-related protein 2/3 complex subunit 3 OS=Homo sapiens GN=ARPC3 PE=1 SV=3 - [ARPC3_HUMAN]
O60493	0.0617	4	162	18.8	8.66	8.4	0.995283	Sorting nexin-3 OS=Homo sapiens GN=SNX3 PE=1 SV=3 - [SNX3_HUMAN]
O00161	0.0616	2	211	23.3	5.01		1.55896	Synaptosomal-associated protein 23 OS=Homo sapiens GN=SNAP23 PE=1 SV=1 - [SNP23_HUMAN]
P22234	0.0612	5	425	47	7.23	2.1	1.21344	Multifunctional protein ADE2 OS=Homo sapiens GN=PAICS PE=1 SV=3 - [PUR6_HUMAN]
P04843	0.061	13	607	68.5	6.38	65.5	1.31958	Dolichyl-diphosphooligosaccharide--protein glycosyltransferase subunit 1 OS=Homo sapiens GN=RPN1 PE=1 SV=1 - [RPN1_HUMAN]
P55145	0.0604	2	182	20.7	8.69		0.792453	Mesencephalic astrocyte-derived neurotrophic factor OS=Homo sapiens GN=MANF PE=1 SV=3 - [MANF_HUMAN]
Q13561	0.0599	4	401	44.2	5.21	11.1	0.936321	Dynactin subunit 2 OS=Homo sapiens GN=DCTN2 PE=1 SV=4 - [DCTN2_HUMAN]
Q5XTY7	0.0598	8	184	21.4	10.17	22.7	1.18396	60S ribosomal protein L17 OS=Felis catus GN=RPL17 PE=2 SV=3 - [RL17_FELCA]
P25787	0.0598	6	234	25.9	7.43	91	2.17335	Proteasome subunit alpha type-2 OS=Homo sapiens GN=PSMA2 PE=1 SV=2 - [PSA2_HUMAN]
P41227	0.0596	5	235	26.4	5.64	12.2	1.45519	N-alpha-acetyltransferase 10, NatA catalytic subunit OS=Homo sapiens GN=NAA10 PE=1 SV=1 - [NAA10_HUMAN]
P04264	0.059	12	644	66	8.12	27.3	1.08255	Keratin, type II cytoskeletal 1 OS=Homo sapiens GN=KRT1 PE=1 SV=6 - [K2C1_HUMAN]
P31948	0.0589	16	543	62.6	6.8	32.7	1.02712	Stress-induced-phosphoprotein 1 OS=Homo sapiens GN=STIP1 PE=1 SV=1 - [STIP1_HUMAN]
P12429	0.0588	3	323	36.4	5.92		0.919811	Annexin A3 OS=Homo sapiens GN=ANXA3 PE=1 SV=3 - [ANXA3_HUMAN]
Q99733	0.0587	10	375	42.8	4.69	53	1.22995	Nucleosome assembly protein 1-like 4 OS=Homo sapiens GN=NAP1L4 PE=1 SV=1 - [NP1L4_HUMAN]
Q04446	0.0584	8	702	80.4	6.32	27.7	1.16156	1,4-alpha-glucan-branching enzyme OS=Homo sapiens GN=GBE1 PE=1 SV=2 - [GLGB_HUMAN]
P40227	0.0584	5	531	58	6.68	2.7	1.10259	T-complex protein 1 subunit zeta OS=Homo sapiens GN=CCT6A PE=1 SV=3 - [TCPZ_HUMAN]
P07339	0.0583	4	412	44.5	6.54	15.9	1.06722	Cathepsin D OS=Homo sapiens GN=CTSD PE=1 SV=1 - [CATD_HUMAN]
Q00765	0.0582	6	189	21.5	8.1	5.3	1.35731	Receptor expression-enhancing protein 5 OS=Homo sapiens GN=REEP5 PE=1 SV=3 - [REEP5_HUMAN]
O95336	0.0581	3	258	27.5	6.05	46.4	0.910377	6-phosphogluconolactonase OS=Homo sapiens GN=PGLS PE=1 SV=2 - [6PGL_HUMAN]
O75874	0.058	9	414	46.6	7.01	9.6	1.13915	Isocitrate dehydrogenase [NADP] cytoplasmic OS=Homo sapiens GN=IDH1 PE=1 SV=2 - [IDHC_HUMAN]
P55795	0.0579	11	449	49.2	6.3	19	1.18868	Heterogeneous nuclear ribonucleoprotein H2 OS=Homo sapiens GN=HNRNPH2 PE=1 SV=1 - [HNRH2_HUMAN]
P30153	0.0577	7	589	65.3	5.11	26.2	0.870283	Serine/threonine-protein phosphatase 2A 65 kDa regulatory subunit A alpha isoform OS=Homo sapiens GN=PPP2R1A PE=1 SV=4 - [2AAA_HUMAN]
Q2KJ93	0.0576	3	191	21.2	6.55	0.2	1.26297	Cell division control protein 42 homolog OS=Bos taurus GN=CDC42 PE=1 SV=1 - [CDC42_BOVIN]
Q8TED1	0.0574	4	209	23.9	9.35	6.9	0.902123	Probable glutathione peroxidase 8 OS=Homo sapiens GN=GPX8 PE=1 SV=2 - [GPX8_HUMAN]
P32969	0.0573	10	192	21.8	9.95	13.7	1.06958	60S ribosomal protein L9 OS=Homo sapiens GN=RPL9 PE=1 SV=1 - [RL9_HUMAN]
P61601	0.057	3	193	22.2	5.35	6.9	1.28656	Neurocalcin-delta OS=Homo sapiens GN=NCALD PE=2 SV=2 - [NCALD_HUMAN]
P61019	0.0566	3	212	23.5	6.54	27.1	1.63443	Ras-related protein Rab-2A OS=Homo sapiens GN=RAB2A PE=1 SV=1 - [RAB2A_HUMAN]
O43294	0.0564	4	461	49.8	7.03	25.3	1.24764	Transforming growth factor beta-1-induced transcript 1 protein OS=Homo sapiens GN=TGFB1I1 PE=1 SV=2 - [TGFI1_HUMAN]
P05455	0.0564	4	408	46.8	7.12	3.2	1.12618	Lupus La protein OS=Homo sapiens GN=SSB PE=1 SV=2 - [LA_HUMAN]
O60506	0.0562	11	623	69.6	8.59	6.8	1.0625	Heterogeneous nuclear ribonucleoprotein Q OS=Homo sapiens GN=SYNCRIP PE=1 SV=2 - [HNRPQ_HUMAN]
P50914	0.0558	4	215	23.4	10.93	9.5	1.27005	60S ribosomal protein L14 OS=Homo sapiens GN=RPL14 PE=1 SV=4 - [RL14_HUMAN]
P52815	0.0556	5	198	21.3	8.87	6.1	1.41156	39S ribosomal protein L12, mitochondrial OS=Homo sapiens GN=MRPL12 PE=1 SV=2 - [RM12_HUMAN]
Q16881	0.0555	8	649	70.9	7.39	11.3	1.0625	Thioredoxin reductase 1, cytoplasmic OS=Homo sapiens GN=TXNRD1 PE=1 SV=3 - [TRXR1_HUMAN]
Q9Y696	0.0553	6	253	28.8	5.59	0.2	1.33019	Chloride intracellular channel protein 4 OS=Homo sapiens GN=CLIC4 PE=1 SV=4 - [CLIC4_HUMAN]
P84080	0.0552	4	181	20.7	6.8	28.6	1.63443	ADP-ribosylation factor 1 OS=Bos taurus GN=ARF1 PE=1 SV=2 - [ARF1_BOVIN]
P25788	0.0549	4	255	28.4	5.33		0.720519	Proteasome subunit alpha type-3 OS=Homo sapiens GN=PSMA3 PE=1 SV=2 - [PSA3_HUMAN]
O60701	0.0547	9	494	55	7.12	31.2	1.35142	UDP-glucose 6-dehydrogenase OS=Homo sapiens GN=UGDH PE=1 SV=1 - [UGDH_HUMAN]
P43487	0.0547	6	201	23.3	5.29	27.8	1.13208	Ran-specific GTPase-activating protein OS=Homo sapiens GN=RANBP1 PE=1 SV=1 - [RANG_HUMAN]
P30048	0.0547	2	256	27.7	7.78		1.33608	Thioredoxin-dependent peroxide reductase, mitochondrial OS=Homo sapiens GN=PRDX3 PE=1 SV=3 - [PRDX3_HUMAN]
P02765	0.0545	14	367	39.3	5.72	10.6	1.50708	Alpha-2-HS-glycoprotein OS=Homo sapiens GN=AHSG PE=1 SV=1 - [FETUA_HUMAN]
Q00839	0.0545	10	825	90.5	6	21.8	1.45165	Heterogeneous nuclear ribonucleoprotein U OS=Homo sapiens GN=HNRNPU PE=1 SV=6 - [HNRPU_HUMAN]
P36578	0.0539	12	427	47.7	11.06	24.4	1.26651	60S ribosomal protein L4 OS=Homo sapiens GN=RPL4 PE=1 SV=5 - [RL4_HUMAN]
Q8NC51	0.0539	5	408	44.9	8.65	15	1.06604	Plasminogen activator inhibitor 1 RNA-binding protein OS=Homo sapiens GN=SERBP1 PE=1 SV=2 - [PAIRB_HUMAN]
P00352	0.0539	4	501	54.8	6.73	21	1.21344	Retinal dehydrogenase 1 OS=Homo sapiens GN=ALDH1A1 PE=1 SV=2 - [AL1A1_HUMAN]
P55209	0.0537	14	391	45.3	4.46	2.7	0.877358	Nucleosome assembly protein 1-like 1 OS=Homo sapiens GN=NAP1L1 PE=1 SV=1 - [NP1L1_HUMAN]
P30049	0.0536	2	168	17.5	5.49		0.9375	ATP synthase subunit delta, mitochondrial OS=Homo sapiens GN=ATP5D PE=1 SV=2 - [ATPD_HUMAN]
P48735	0.0531	4	452	50.9	8.69	15.5	1.18868	Isocitrate dehydrogenase [NADP], mitochondrial OS=Homo sapiens GN=IDH2 PE=1 SV=2 - [IDHP_HUMAN]
P36543	0.0531	2	226	26.1	8		1.01297	V-type proton ATPase subunit E 1 OS=Homo sapiens GN=ATP6V1E1 PE=1 SV=1 - [VATE1_HUMAN]
Q5E958	0.0529	3	208	24.2	10.32	0.2	1.05071	40S ribosomal protein S8 OS=Bos taurus GN=RPS8 PE=2 SV=3 - [RS8_BOVIN]
Q15631	0.0526	2	228	26.2	6.44		1.47759	Translin OS=Homo sapiens GN=TSN PE=1 SV=1 - [TSN_HUMAN]
P49591	0.0525	10	514	58.7	6.43	27.9	1.10849	Seryl-tRNA synthetase, cytoplasmic OS=Homo sapiens GN=SARS PE=1 SV=3 - [SYSC_HUMAN]
P09211	0.0524	5	210	23.3	5.64	17.8	1.12146	Glutathione S-transferase P OS=Homo sapiens GN=GSTP1 PE=1 SV=2 - [GSTP1_HUMAN]
Q15056	0.0524	2	248	27.4	7.23		1.27358	Eukaryotic translation initiation factor 4H OS=Homo sapiens GN=EIF4H PE=1 SV=5 - [IF4H_HUMAN]
P78371	0.0523	7	535	57.5	6.46	22.8	1.40212	T-complex protein 1 subunit beta OS=Homo sapiens GN=CCT2 PE=1 SV=4 - [TCPB_HUMAN]
P27635	0.0514	7	214	24.6	10.08	17.9	1.42335	60S ribosomal protein L10 OS=Homo sapiens GN=RPL10 PE=1 SV=4 - [RL10_HUMAN]
P46940	0.0513	24	1657	189.1	6.48	31	1.00472	Ras GTPase-activating-like protein IQGAP1 OS=Homo sapiens GN=IQGAP1 PE=1 SV=1 - [IQGA1_HUMAN]
Q9P2E9	0.0511	21	1410	152.4	8.6	18.3	1.17217	Ribosome-binding protein 1 OS=Homo sapiens GN=RRBP1 PE=1 SV=4 - [RRBP1_HUMAN]
P49411	0.0509	6	452	49.5	7.61	19.6	1.27712	Elongation factor Tu, mitochondrial OS=Homo sapiens GN=TUFM PE=1 SV=2 - [EFTU_HUMAN]
P00492	0.0505	7	218	24.6	6.68	2.2	1.12146	Hypoxanthine-guanine phosphoribosyltransferase OS=Homo sapiens GN=HPRT1 PE=1 SV=2 - [HPRT_HUMAN]
O75822	0.0504	6	258	29	4.83	10.2	1.51533	Eukaryotic translation initiation factor 3 subunit J OS=Homo sapiens GN=EIF3J PE=1 SV=2 - [EIF3J_HUMAN]
Q8WXX5	0.05	2	260	29.9	5.73		1.20637	DnaJ homolog subfamily C member 9 OS=Homo sapiens GN=DNAJC9 PE=1 SV=1 - [DNJC9_HUMAN]
P36871	0.0498	3	562	61.4	6.76	15.6	1.17807	Phosphoglucomutase-1 OS=Homo sapiens GN=PGM1 PE=1 SV=3 - [PGM1_HUMAN]
P30040	0.0498	2	261	29	7.31	30.8	0.96934	Endoplasmic reticulum resident protein 29 OS=Homo sapiens GN=ERP29 PE=1 SV=4 - [ERP29_HUMAN]
O14773	0.0497	8	563	61.2	6.48	15.5	0.829009	Tripeptidyl-peptidase 1 OS=Homo sapiens GN=TPP1 PE=1 SV=2 - [TPP1_HUMAN]
P07996	0.0496	17	1170	129.3	4.94	20.2	1.1191	Thrombospondin-1 OS=Homo sapiens GN=THBS1 PE=1 SV=2 - [TSP1_HUMAN]
P39023	0.0496	6	403	46.1	10.18	17.3	1.03066	60S ribosomal protein L3 OS=Homo sapiens GN=RPL3 PE=1 SV=2 - [RL3_HUMAN]
Q07021	0.0496	2	282	31.3	4.84		0.970519	Complement component 1 Q subcomponent-binding protein, mitochondrial OS=Homo sapiens GN=C1QBP PE=1 SV=1 - [C1QBP_HUMAN]
Q14315	0.0492	53	2725	290.8	5.97	28	1.02712	Filamin-C OS=Homo sapiens GN=FLNC PE=1 SV=3 - [FLNC_HUMAN]
Q15233	0.0488	2	471	54.2	8.95	13.7	1.26297	Non-POU domain-containing octamer-binding protein OS=Homo sapiens GN=NONO PE=1 SV=4 - [NONO_HUMAN]
Q15149	0.0487	55	4684	531.5	5.96	25.6	1.27594	Plectin OS=Homo sapiens GN=PLEC PE=1 SV=3 - [PLEC_HUMAN]
P27816	0.0486	13	1152	120.9	5.43	25	1.08726	Microtubule-associated protein 4 OS=Homo sapiens GN=MAP4 PE=1 SV=3 - [MAP4_HUMAN]
P33151	0.0485	4	784	87.5	5.43	37.2	1.24057	Cadherin-5 OS=Homo sapiens GN=CDH5 PE=1 SV=5 - [CADH5_HUMAN]
P22061	0.0485	2	227	24.6	7.21		1.22406	Protein-L-isoaspartate(D-aspartate) O-methyltransferase OS=Homo sapiens GN=PCMT1 PE=1 SV=4 - [PIMT_HUMAN]
Q15181	0.0484	4	289	32.6	5.86	6.6	1.48703	Inorganic pyrophosphatase OS=Homo sapiens GN=PPA1 PE=1 SV=2 - [IPYR_HUMAN]
P00491	0.0484	4	289	32.1	6.95	3.4	1.34788	Purine nucleoside phosphorylase OS=Homo sapiens GN=PNP PE=1 SV=2 - [PNPH_HUMAN]
O15143	0.0484	2	372	40.9	8.35		0.729953	Actin-related protein 2/3 complex subunit 1B OS=Homo sapiens GN=ARPC1B PE=1 SV=3 - [ARC1B_HUMAN]
O00571	0.0483	7	662	73.2	7.18	15.4	1.59552	ATP-dependent RNA helicase DDX3X OS=Homo sapiens GN=DDX3X PE=1 SV=3 - [DDX3X_HUMAN]
Q00169	0.0481	8	270	31.8	6.55	14.6	1.20755	Phosphatidylinositol transfer protein alpha isoform OS=Homo sapiens GN=PITPNA PE=1 SV=2 - [PIPNA_HUMAN]
Q7KZF4	0.0473	9	910	101.9	7.17	19.4	1.26061	Staphylococcal nuclease domain-containing protein 1 OS=Homo sapiens GN=SND1 PE=1 SV=1 - [SND1_HUMAN]
Q13283	0.0472	9	466	52.1	5.52	8.3	1.07901	Ras GTPase-activating protein-binding protein 1 OS=Homo sapiens GN=G3BP1 PE=1 SV=1 - [G3BP1_HUMAN]
P38117	0.0471	2	255	27.8	8.1		0.951651	Electron transfer flavoprotein subunit beta OS=Homo sapiens GN=ETFB PE=1 SV=3 - [ETFB_HUMAN]
P16152	0.0469	8	277	30.4	8.32	21.6	0.90684	Carbonyl reductase [NADPH] 1 OS=Homo sapiens GN=CBR1 PE=1 SV=3 - [CBR1_HUMAN]
Q92945	0.0464	3	711	73.1	7.3	41.3	1.31722	Far upstream element-binding protein 2 OS=Homo sapiens GN=KHSRP PE=1 SV=4 - [FUBP2_HUMAN]
A6QLG5	0.0464	2	194	22.6	10.65		1.39623	40S ribosomal protein S9 OS=Bos taurus GN=RPS9 PE=2 SV=1 - [RS9_BOVIN]
Q3T054	0.0463	2	216	24.4	7.49		1.19929	GTP-binding nuclear protein Ran OS=Bos taurus GN=RAN PE=2 SV=3 - [RAN_BOVIN]
Q02952	0.046	26	1782	191.4	4.41	14.6	1.1875	A-kinase anchor protein 12 OS=Homo sapiens GN=AKAP12 PE=1 SV=4 - [AKA12_HUMAN]
Q3T0W9	0.0459	6	196	23.5	11.47	7.5	0.970519	60S ribosomal protein L19 OS=Bos taurus GN=RPL19 PE=2 SV=1 - [RL19_BOVIN]
Q14195	0.0456	7	570	61.9	6.49	35	1.4033	Dihydropyrimidinase-related protein 3 OS=Homo sapiens GN=DPYSL3 PE=1 SV=1 - [DPYL3_HUMAN]
P28074	0.0456	3	263	28.5	6.92	28.6	1.08608	Proteasome subunit beta type-5 OS=Homo sapiens GN=PSMB5 PE=1 SV=3 - [PSB5_HUMAN]
Q9Y3B3	0.0446	2	224	25.2	6.89		1.07429	Transmembrane emp24 domain-containing protein 7 OS=Homo sapiens GN=TMED7 PE=1 SV=2 - [TMED7_HUMAN]
Q13200	0.0441	6	908	100.1	5.2	4	1.10259	26S proteasome non-ATPase regulatory subunit 2 OS=Homo sapiens GN=PSMD2 PE=1 SV=3 - [PSMD2_HUMAN]
Q5EAD6	0.0441	2	204	24.1	11.62		1.17925	60S ribosomal protein L15 OS=Bos taurus GN=RPL15 PE=2 SV=3 - [RL15_BOVIN]
Q9NX46	0.0441	2	363	38.9	5.07		0.597877	Poly(ADP-ribose) glycohydrolase ARH3 OS=Homo sapiens GN=ADPRHL2 PE=1 SV=1 - [ARHL2_HUMAN]
P49023	0.044	7	591	64.5	6.19	14.3	1.05778	Paxillin OS=Homo sapiens GN=PXN PE=1 SV=3 - [PAXI_HUMAN]
P21926	0.0439	25	228	25.4	7.15	12.7	1.1875	CD9 antigen OS=Homo sapiens GN=CD9 PE=1 SV=4 - [CD9_HUMAN]
Q13177	0.0439	6	524	58	5.96	7.7	1.25354	Serine/threonine-protein kinase PAK 2 OS=Homo sapiens GN=PAK2 PE=1 SV=3 - [PAK2_HUMAN]
Q16762	0.0438	3	297	33.4	7.25	9.3	0.925708	Thiosulfate sulfurtransferase OS=Homo sapiens GN=TST PE=1 SV=4 - [THTR_HUMAN]
P20340	0.0433	3	208	23.6	5.54	11.1	1.15212	Ras-related protein Rab-6A OS=Homo sapiens GN=RAB6A PE=1 SV=3 - [RAB6A_HUMAN]
Q15404	0.0433	2	277	31.5	8.65	25.7	1.40802	Ras suppressor protein 1 OS=Homo sapiens GN=RSU1 PE=1 SV=3 - [RSU1_HUMAN]
Q14677	0.0432	5	625	68.2	6.42	13.5	1	Clathrin interactor 1 OS=Homo sapiens GN=CLINT1 PE=1 SV=1 - [EPN4_HUMAN]
P09651	0.043	14	372	38.7	9.13	22	1.42453	Heterogeneous nuclear ribonucleoprotein A1 OS=Homo sapiens GN=HNRNPA1 PE=1 SV=5 - [ROA1_HUMAN]
Q86V81	0.0428	2	257	26.9	11.15		1.07429	THO complex subunit 4 OS=Homo sapiens GN=THOC4 PE=1 SV=3 - [THOC4_HUMAN]
Q96D15	0.0427	2	328	37.5	4.89		1.06014	Reticulocalbin-3 OS=Homo sapiens GN=RCN3 PE=1 SV=1 - [RCN3_HUMAN]
P49368	0.0422	6	545	60.5	6.49	33.8	1.08255	T-complex protein 1 subunit gamma OS=Homo sapiens GN=CCT3 PE=1 SV=4 - [TCPG_HUMAN]
Q9UHD1	0.0422	4	332	37.5	7.87	38.8	1.12382	Cysteine and histidine-rich domain-containing protein 1 OS=Homo sapiens GN=CHORDC1 PE=1 SV=2 - [CHRD1_HUMAN]
P15170	0.0421	7	499	55.7	5.62	16.9	1.22995	Eukaryotic peptide chain release factor GTP-binding subunit ERF3A OS=Homo sapiens GN=GSPT1 PE=1 SV=1 - [ERF3A_HUMAN]
O94760	0.0421	2	285	31.1	5.81		1.62972	N(G),N(G)-dimethylarginine dimethylaminohydrolase 1 OS=Homo sapiens GN=DDAH1 PE=1 SV=3 - [DDAH1_HUMAN]
O00303	0.042	4	357	37.5	5.45	11.4	0.76533	Eukaryotic translation initiation factor 3 subunit F OS=Homo sapiens GN=EIF3F PE=1 SV=1 - [EIF3F_HUMAN]
Q9UNN8	0.042	4	238	26.7	7.18	4.7	1.12854	Endothelial protein C receptor OS=Homo sapiens GN=PROCR PE=1 SV=1 - [EPCR_HUMAN]
Q07866	0.0419	5	573	65.3	6.2	4.7	1.1309	Kinesin light chain 1 OS=Homo sapiens GN=KLC1 PE=1 SV=2 - [KLC1_HUMAN]
P16070	0.0418	14	742	81.5	5.33	27.4	1.43986	CD44 antigen OS=Homo sapiens GN=CD44 PE=1 SV=3 - [CD44_HUMAN]
P61221	0.0417	7	599	67.3	8.34	11.8	1.05425	ATP-binding cassette sub-family E member 1 OS=Homo sapiens GN=ABCE1 PE=1 SV=1 - [ABCE1_HUMAN]
P31937	0.0417	4	336	35.3	8.13	12.8	2.31368	3-hydroxyisobutyrate dehydrogenase, mitochondrial OS=Homo sapiens GN=HIBADH PE=1 SV=2 - [3HIDH_HUMAN]
P51858	0.0417	4	240	26.8	4.73	17.5	1.44575	Hepatoma-derived growth factor OS=Homo sapiens GN=HDGF PE=1 SV=1 - [HDGF_HUMAN]
Q8N1G4	0.0412	6	583	63.4	8.28	29.2	1.19222	Leucine-rich repeat-containing protein 47 OS=Homo sapiens GN=LRRC47 PE=1 SV=1 - [LRC47_HUMAN]
O60812	0.041	3	293	32.1	5.06	57.2	0.571934	Heterogeneous nuclear ribonucleoprotein C-like 1 OS=Homo sapiens GN=HNRNPCL1 PE=1 SV=1 - [HNRCL_HUMAN]
O95297	0.0409	2	269	29.1	8.72		1.16392	Myelin protein zero-like protein 1 OS=Homo sapiens GN=MPZL1 PE=1 SV=1 - [MPZL1_HUMAN]
P16989	0.0403	4	372	40.1	9.77	35.5	1.45873	DNA-binding protein A OS=Homo sapiens GN=CSDA PE=1 SV=4 - [DBPA_HUMAN]
P51665	0.0401	4	324	37	6.77	1.9	1.05307	26S proteasome non-ATPase regulatory subunit 7 OS=Homo sapiens GN=PSMD7 PE=1 SV=2 - [PSD7_HUMAN]
A6NK07	0.0398	2	327	37.8	6.34		0.92217	Eukaryotic translation initiation factor 2 subunit 2-like protein OS=Homo sapiens PE=1 SV=1 - [IF2BL_HUMAN]
P23588	0.0393	8	611	69.1	5.73	11.1	1.06958	Eukaryotic translation initiation factor 4B OS=Homo sapiens GN=EIF4B PE=1 SV=2 - [IF4B_HUMAN]
P61599	0.0393	2	178	20.4	5.03	3.6	1.29009	N-alpha-acetyltransferase 20, NatB catalytic subunit OS=Homo sapiens GN=NAA20 PE=1 SV=1 - [NAA20_HUMAN]
O15231	0.0392	3	689	73.5	7.01	27.1	1.4434	Zinc finger protein 185 OS=Homo sapiens GN=ZNF185 PE=1 SV=3 - [ZN185_HUMAN]
Q96AG4	0.0391	2	307	34.9	9.57	30.3	2.03066	Leucine-rich repeat-containing protein 59 OS=Homo sapiens GN=LRRC59 PE=1 SV=1 - [LRC59_HUMAN]
O75534	0.0388	6	798	88.8	6.25	23.9	1.11557	Cold shock domain-containing protein E1 OS=Homo sapiens GN=CSDE1 PE=1 SV=2 - [CSDE1_HUMAN]
Q9NSC5	0.0388	2	361	39.8	5.45	4.9	1.18868	Homer protein homolog 3 OS=Homo sapiens GN=HOMER3 PE=1 SV=2 - [HOME3_HUMAN]
Q12904	0.0385	2	312	34.3	8.43		0	Aminoacyl tRNA synthase complex-interacting multifunctional protein 1 OS=Homo sapiens GN=AIMP1 PE=1 SV=2 - [AIMP1_HUMAN]
Q12931	0.0384	13	704	80.1	8.21	6	1.14387	Heat shock protein 75 kDa, mitochondrial OS=Homo sapiens GN=TRAP1 PE=1 SV=3 - [TRAP1_HUMAN]
Q99536	0.0382	6	393	41.9	6.29	26.2	1.17807	Synaptic vesicle membrane protein VAT-1 homolog OS=Homo sapiens GN=VAT1 PE=1 SV=2 - [VAT1_HUMAN]
Q9NTK5	0.0379	6	396	44.7	7.81	10.5	1.79363	Obg-like ATPase 1 OS=Homo sapiens GN=OLA1 PE=1 SV=2 - [OLA1_HUMAN]
P40261	0.0379	6	264	29.6	5.74	12.9	1.48821	Nicotinamide N-methyltransferase OS=Homo sapiens GN=NNMT PE=1 SV=1 - [NNMT_HUMAN]
Q96AY3	0.0378	9	582	64.2	5.62	20	1.22759	Peptidyl-prolyl cis-trans isomerase FKBP10 OS=Homo sapiens GN=FKBP10 PE=1 SV=1 - [FKB10_HUMAN]
Q15691	0.0373	2	268	30	5.14	19.4	1.28066	Microtubule-associated protein RP/EB family member 1 OS=Homo sapiens GN=MAPRE1 PE=1 SV=3 - [MARE1_HUMAN]
Q9H1E5	0.0372	4	349	38.9	4.37	17.5	1.10967	Thioredoxin-related transmembrane protein 4 OS=Homo sapiens GN=TMX4 PE=1 SV=1 - [TMX4_HUMAN]
Q99832	0.0368	4	543	59.3	7.65	36	1.08608	T-complex protein 1 subunit eta OS=Homo sapiens GN=CCT7 PE=1 SV=2 - [TCPH_HUMAN]
P56192	0.0367	7	900	101.1	6.16	20.3	1.27358	Methionyl-tRNA synthetase, cytoplasmic OS=Homo sapiens GN=MARS PE=1 SV=2 - [SYMC_HUMAN]
Q9NUV9	0.0365	2	329	37.5	7.81		1.41627	GTPase IMAP family member 4 OS=Homo sapiens GN=GIMAP4 PE=1 SV=1 - [GIMA4_HUMAN]
Q00610	0.0364	23	1675	191.5	5.69	22.3	1.0967	Clathrin heavy chain 1 OS=Homo sapiens GN=CLTC PE=1 SV=5 - [CLH1_HUMAN]
P35613	0.0364	7	385	42.2	5.66	7.8	1.31604	Basigin OS=Homo sapiens GN=BSG PE=1 SV=2 - [BASI_HUMAN]
Q01130	0.0362	3	221	25.5	11.85	3.2	1.14976	Serine/arginine-rich splicing factor 2 OS=Homo sapiens GN=SRSF2 PE=1 SV=4 - [SRSF2_HUMAN]
Q99613	0.0361	9	913	105.3	5.68	19.5	1.15212	Eukaryotic translation initiation factor 3 subunit C OS=Homo sapiens GN=EIF3C PE=1 SV=1 - [EIF3C_HUMAN]
Q9UH65	0.0359	5	585	69	5.87	11.1	0.880896	Switch-associated protein 70 OS=Homo sapiens GN=SWAP70 PE=1 SV=1 - [SWP70_HUMAN]
P49407	0.0359	3	418	47	6.2	39	1.18514	Beta-arrestin-1 OS=Homo sapiens GN=ARRB1 PE=1 SV=2 - [ARRB1_HUMAN]
Q92905	0.0359	2	334	37.6	6.54		1.72995	COP9 signalosome complex subunit 5 OS=Homo sapiens GN=COPS5 PE=1 SV=4 - [CSN5_HUMAN]
Q9BRK5	0.0359	2	362	41.8	4.86		0.950472	45 kDa calcium-binding protein OS=Homo sapiens GN=SDF4 PE=1 SV=1 - [CAB45_HUMAN]
P55084	0.0359	2	474	51.3	9.41	18.4	0.768868	Trifunctional enzyme subunit beta, mitochondrial OS=Homo sapiens GN=HADHB PE=1 SV=3 - [ECHB_HUMAN]
Q99747	0.0353	4	312	34.7	5.41	121.5	1.75	Gamma-soluble NSF attachment protein OS=Homo sapiens GN=NAPG PE=1 SV=1 - [SNAG_HUMAN]
O00116	0.035	7	658	72.9	7.34	26.8	1.25708	Alkyldihydroxyacetonephosphate synthase, peroxisomal OS=Homo sapiens GN=AGPS PE=1 SV=1 - [ADAS_HUMAN]
P52907	0.035	6	286	32.9	5.69	2.2	1.04599	F-actin-capping protein subunit alpha-1 OS=Homo sapiens GN=CAPZA1 PE=1 SV=3 - [CAZA1_HUMAN]
Q13247	0.0349	2	344	39.6	11.43		1.82783	Serine/arginine-rich splicing factor 6 OS=Homo sapiens GN=SRSF6 PE=1 SV=2 - [SRSF6_HUMAN]
P13861	0.0347	2	404	45.5	5.07		1.125	cAMP-dependent protein kinase type II-alpha regulatory subunit OS=Homo sapiens GN=PRKAR2A PE=1 SV=2 - [KAP2_HUMAN]
P30740	0.0343	2	379	42.7	6.28		1.08962	Leukocyte elastase inhibitor OS=Homo sapiens GN=SERPINB1 PE=1 SV=1 - [ILEU_HUMAN]
P13010	0.0342	10	732	82.7	5.81	21.7	1.22288	X-ray repair cross-complementing protein 5 OS=Homo sapiens GN=XRCC5 PE=1 SV=3 - [XRCC5_HUMAN]
Q96DV4	0.0342	2	380	44.6	7.53		1.45519	39S ribosomal protein L38, mitochondrial OS=Homo sapiens GN=MRPL38 PE=1 SV=2 - [RM38_HUMAN]
P41250	0.0338	6	739	83.1	7.03	3.8	1.17807	Glycyl-tRNA synthetase OS=Homo sapiens GN=GARS PE=1 SV=3 - [SYG_HUMAN]
P54687	0.0337	4	386	42.9	5.3	91	1.93986	Branched-chain-amino-acid aminotransferase, cytosolic OS=Homo sapiens GN=BCAT1 PE=1 SV=3 - [BCAT1_HUMAN]
P52943	0.0337	2	208	22.5	8.72		1.02123	Cysteine-rich protein 2 OS=Homo sapiens GN=CRIP2 PE=1 SV=1 - [CRIP2_HUMAN]
P43686	0.0335	4	418	47.3	5.21	3.3	1.15566	26S protease regulatory subunit 6B OS=Homo sapiens GN=PSMC4 PE=1 SV=2 - [PRS6B_HUMAN]
P62333	0.0334	3	389	44.1	7.49	47.6	2.85259	26S protease regulatory subunit 10B OS=Homo sapiens GN=PSMC6 PE=1 SV=1 - [PRS10_HUMAN]
Q9Y6N5	0.0333	2	450	49.9	9.11		0.675708	Sulfide:quinone oxidoreductase, mitochondrial OS=Homo sapiens GN=SQRDL PE=1 SV=1 - [SQRD_HUMAN]
O00299	0.0332	3	241	26.9	5.17	22.9	1.26297	Chloride intracellular channel protein 1 OS=Homo sapiens GN=CLIC1 PE=1 SV=4 - [CLIC1_HUMAN]
Q00325	0.0331	4	362	40.1	9.38	65.3	1.03892	Phosphate carrier protein, mitochondrial OS=Homo sapiens GN=SLC25A3 PE=1 SV=2 - [MPCP_HUMAN]
P31689	0.0327	8	397	44.8	7.08	6.7	1.43042	DnaJ homolog subfamily A member 1 OS=Homo sapiens GN=DNAJA1 PE=1 SV=2 - [DNJA1_HUMAN]
Q8IVM0	0.0327	4	306	35.8	6.65	5.9	1.01061	Coiled-coil domain-containing protein 50 OS=Homo sapiens GN=CCDC50 PE=1 SV=1 - [CCD50_HUMAN]
Q96AE4	0.0326	10	644	67.5	7.61	57.8	1.78892	Far upstream element-binding protein 1 OS=Homo sapiens GN=FUBP1 PE=1 SV=3 - [FUBP1_HUMAN]
P42892	0.0325	5	770	87.1	5.88	18	1.42335	Endothelin-converting enzyme 1 OS=Homo sapiens GN=ECE1 PE=1 SV=2 - [ECE1_HUMAN]
Q8NFQ8	0.0319	2	470	51.2	4.96		1.17807	Torsin-1A-interacting protein 2 OS=Homo sapiens GN=TOR1AIP2 PE=1 SV=1 - [TOIP2_HUMAN]
P54136	0.0318	10	660	75.3	6.68	11.1	1.1191	Arginyl-tRNA synthetase, cytoplasmic OS=Homo sapiens GN=RARS PE=1 SV=2 - [SYRC_HUMAN]
P10644	0.0315	2	381	43	5.35	3.1	1.29245	cAMP-dependent protein kinase type I-alpha regulatory subunit OS=Homo sapiens GN=PRKAR1A PE=1 SV=1 - [KAP0_HUMAN]
P04004	0.0314	2	478	54.3	5.8		0.930425	Vitronectin OS=Homo sapiens GN=VTN PE=1 SV=1 - [VTNC_HUMAN]
Q12765	0.0314	2	414	46.4	4.75	17.1	1.28538	Secernin-1 OS=Homo sapiens GN=SCRN1 PE=1 SV=2 - [SCRN1_HUMAN]
P11413	0.0311	4	515	59.2	6.84	13.9	1.35849	Glucose-6-phosphate 1-dehydrogenase OS=Homo sapiens GN=G6PD PE=1 SV=4 - [G6PD_HUMAN]
Q13418	0.031	2	452	51.4	8.07	47.2	1.4941	Integrin-linked protein kinase OS=Homo sapiens GN=ILK PE=1 SV=2 - [ILK_HUMAN]
P80303	0.031	2	420	50.2	5.12	8.2	1.54009	Nucleobindin-2 OS=Homo sapiens GN=NUCB2 PE=1 SV=2 - [NUCB2_HUMAN]
P12004	0.0307	3	261	28.8	4.69	1.2	1.17925	Proliferating cell nuclear antigen OS=Homo sapiens GN=PCNA PE=1 SV=1 - [PCNA_HUMAN]
Q9BR76	0.0307	2	489	54.2	5.88		1.0566	Coronin-1B OS=Homo sapiens GN=CORO1B PE=1 SV=1 - [COR1B_HUMAN]
P28482	0.0306	9	360	41.4	6.98	16.8	1.15802	Mitogen-activated protein kinase 1 OS=Homo sapiens GN=MAPK1 PE=1 SV=3 - [MK01_HUMAN]
Q15019	0.0305	7	361	41.5	6.6	9.2	1.10613	Septin-2 OS=Homo sapiens GN=SEPT2 PE=1 SV=1 - [SEPT2_HUMAN]
P35580	0.0304	40	1976	228.9	5.54	12.8	0.823113	Myosin-10 OS=Homo sapiens GN=MYH10 PE=1 SV=3 - [MYH10_HUMAN]
Q16401	0.0298	2	504	56.2	5.48		2.29835	26S proteasome non-ATPase regulatory subunit 5 OS=Homo sapiens GN=PSMD5 PE=1 SV=3 - [PSMD5_HUMAN]
P41091	0.0297	4	472	51.1	8.4	12.8	1.12854	Eukaryotic translation initiation factor 2 subunit 3 OS=Homo sapiens GN=EIF2S3 PE=1 SV=3 - [IF2G_HUMAN]
Q9BT78	0.0296	2	406	46.2	5.83	3	1.07311	COP9 signalosome complex subunit 4 OS=Homo sapiens GN=COPS4 PE=1 SV=1 - [CSN4_HUMAN]
P27361	0.029	10	379	43.1	6.74	15	1.05189	Mitogen-activated protein kinase 3 OS=Homo sapiens GN=MAPK3 PE=1 SV=4 - [MK03_HUMAN]
Q8N6H7	0.0288	2	521	56.7	7.99		1.31722	ADP-ribosylation factor GTPase-activating protein 2 OS=Homo sapiens GN=ARFGAP2 PE=1 SV=1 - [ARFG2_HUMAN]
P36957	0.0287	6	453	48.7	8.95	28.5	1.11792	Dihydrolipoyllysine-residue succinyltransferase component of 2-oxoglutarate dehydrogenase complex, mitochondrial OS=Homo sapiens GN=DLST PE=1 SV=4 - [ODO2_HUMAN]
P61157	0.0287	3	418	47.3	5.88	126.4	1.77123	Actin-related protein 3 OS=Bos taurus GN=ACTR3 PE=1 SV=3 - [ARP3_BOVIN]
Q96AP7	0.0282	6	390	41.2	9.32	1.5	1.18042	Endothelial cell-selective adhesion molecule OS=Homo sapiens GN=ESAM PE=1 SV=1 - [ESAM_HUMAN]
P06396	0.0281	3	782	85.6	6.28	7.5	1.02241	Gelsolin OS=Homo sapiens GN=GSN PE=1 SV=1 - [GELS_HUMAN]
Q9NR45	0.0279	2	359	40.3	6.74	50.5	1.75118	Sialic acid synthase OS=Homo sapiens GN=NANS PE=1 SV=2 - [SIAS_HUMAN]
Q16851	0.0276	3	508	56.9	8.15	15.9	0.981132	UTP--glucose-1-phosphate uridylyltransferase OS=Homo sapiens GN=UGP2 PE=1 SV=5 - [UGPA_HUMAN]
P17980	0.0273	2	439	49.2	5.24		1.69458	26S protease regulatory subunit 6A OS=Homo sapiens GN=PSMC3 PE=1 SV=3 - [PRS6A_HUMAN]
P46060	0.0273	2	587	63.5	4.68		1.82193	Ran GTPase-activating protein 1 OS=Homo sapiens GN=RANGAP1 PE=1 SV=1 - [RAGP1_HUMAN]
P12268	0.0272	6	514	55.8	6.9	10.1	0.766509	Inosine-5'-monophosphate dehydrogenase 2 OS=Homo sapiens GN=IMPDH2 PE=1 SV=2 - [IMDH2_HUMAN]
O94979	0.027	9	1220	132.9	6.89	16.2	1.13797	Protein transport protein Sec31A OS=Homo sapiens GN=SEC31A PE=1 SV=3 - [SC31A_HUMAN]
O60749	0.027	3	519	58.4	5.12		0	Sorting nexin-2 OS=Homo sapiens GN=SNX2 PE=1 SV=2 - [SNX2_HUMAN]
Q15075	0.0269	9	1411	162.4	5.68	18.4	1.32193	Early endosome antigen 1 OS=Homo sapiens GN=EEA1 PE=1 SV=2 - [EEA1_HUMAN]
Q12906	0.0268	3	894	95.3	8.76	58.7	1.42571	Interleukin enhancer-binding factor 3 OS=Homo sapiens GN=ILF3 PE=1 SV=3 - [ILF3_HUMAN]
P35237	0.0266	4	376	42.6	5.27	3.3	1.20401	Serpin B6 OS=Homo sapiens GN=SERPINB6 PE=1 SV=3 - [SPB6_HUMAN]
P05362	0.0263	2	532	57.8	7.99		1.2441	Intercellular adhesion molecule 1 OS=Homo sapiens GN=ICAM1 PE=1 SV=2 - [ICAM1_HUMAN]
O00622	0.0262	4	381	42	8.21	34.4	1.26179	Protein CYR61 OS=Homo sapiens GN=CYR61 PE=1 SV=1 - [CYR61_HUMAN]
Q5U651	0.026	8	963	103.4	7.96	16.9	1.13797	Ras-interacting protein 1 OS=Homo sapiens GN=RASIP1 PE=1 SV=1 - [RAIN_HUMAN]
P53985	0.026	2	500	53.9	8.66		0.838443	Monocarboxylate transporter 1 OS=Homo sapiens GN=SLC16A1 PE=1 SV=3 - [MOT1_HUMAN]
P49588	0.0258	8	968	106.7	5.53	25.8	0.777123	Alanyl-tRNA synthetase, cytoplasmic OS=Homo sapiens GN=AARS PE=1 SV=2 - [SYAC_HUMAN]
P35222	0.0256	5	781	85.4	5.86	4.2	0.938679	Catenin beta-1 OS=Homo sapiens GN=CTNNB1 PE=1 SV=1 - [CTNB1_HUMAN]
Q9UQ80	0.0254	4	394	43.8	6.55	5.5	1.26179	Proliferation-associated protein 2G4 OS=Homo sapiens GN=PA2G4 PE=1 SV=3 - [PA2G4_HUMAN]
P42765	0.0252	2	397	41.9	8.09		1.70991	3-ketoacyl-CoA thiolase, mitochondrial OS=Homo sapiens GN=ACAA2 PE=1 SV=2 - [THIM_HUMAN]
Q9Y4L1	0.025	9	999	111.3	5.22	16.9	1.01179	Hypoxia up-regulated protein 1 OS=Homo sapiens GN=HYOU1 PE=1 SV=1 - [HYOU1_HUMAN]
Q92743	0.025	6	480	51.3	7.83	44.1	0.933962	Serine protease HTRA1 OS=Homo sapiens GN=HTRA1 PE=1 SV=1 - [HTRA1_HUMAN]
Q13596	0.0249	4	522	59	5.15	21.6	1.09906	Sorting nexin-1 OS=Homo sapiens GN=SNX1 PE=1 SV=3 - [SNX1_HUMAN]
Q969V3	0.0249	2	563	62.9	6.89		1.44104	Nicalin OS=Homo sapiens GN=NCLN PE=1 SV=2 - [NCLN_HUMAN]
O60716	0.0248	2	968	108.1	6.23	4.6	1.79481	Catenin delta-1 OS=Homo sapiens GN=CTNND1 PE=1 SV=1 - [CTND1_HUMAN]
O95864	0.0248	2	444	52.2	8.82		1.24646	Fatty acid desaturase 2 OS=Homo sapiens GN=FADS2 PE=1 SV=1 - [FADS2_HUMAN]
P55060	0.0247	5	971	110.3	5.77	23.7	1.36439	Exportin-2 OS=Homo sapiens GN=CSE1L PE=1 SV=3 - [XPO2_HUMAN]
O43175	0.0244	2	533	56.6	6.71		1.45519	D-3-phosphoglycerate dehydrogenase OS=Homo sapiens GN=PHGDH PE=1 SV=4 - [SERA_HUMAN]
O43615	0.0243	2	452	51.3	8.32		1.0684	Mitochondrial import inner membrane translocase subunit TIM44 OS=Homo sapiens GN=TIMM44 PE=1 SV=2 - [TIM44_HUMAN]
P49189	0.0243	2	494	53.8	5.87	16.1	1.05896	4-trimethylaminobutyraldehyde dehydrogenase OS=Homo sapiens GN=ALDH9A1 PE=1 SV=3 - [AL9A1_HUMAN]
P17174	0.0242	3	413	46.2	7.01	6	1.11085	Aspartate aminotransferase, cytoplasmic OS=Homo sapiens GN=GOT1 PE=1 SV=3 - [AATC_HUMAN]
P57076	0.0241	9	290	33.2	7.44	8.4	1.05896	Uncharacterized protein C21orf59 OS=Homo sapiens GN=C21orf59 PE=1 SV=1 - [CU059_HUMAN]
Q99729	0.0241	3	332	36.2	8.21	24.6	1.2158	Heterogeneous nuclear ribonucleoprotein A/B OS=Homo sapiens GN=HNRNPAB PE=1 SV=2 - [ROAA_HUMAN]
Q13740	0.024	2	583	65.1	6.25		1.48939	CD166 antigen OS=Homo sapiens GN=ALCAM PE=1 SV=2 - [CD166_HUMAN]
P13489	0.0239	4	461	49.9	4.82	22.4	0.985849	Ribonuclease inhibitor OS=Homo sapiens GN=RNH1 PE=1 SV=2 - [RINI_HUMAN]
Q16543	0.0238	2	378	44.4	5.25		1.06486	Hsp90 co-chaperone Cdc37 OS=Homo sapiens GN=CDC37 PE=1 SV=1 - [CDC37_HUMAN]
O43776	0.0237	5	548	62.9	6.25	2.7	1.37146	Asparaginyl-tRNA synthetase, cytoplasmic OS=Homo sapiens GN=NARS PE=1 SV=1 - [SYNC_HUMAN]
Q86UP2	0.0236	5	1357	156.2	5.64	3.9	1.05071	Kinectin OS=Homo sapiens GN=KTN1 PE=1 SV=1 - [KTN1_HUMAN]
P49257	0.0235	2	510	57.5	6.77		1.3809	Protein ERGIC-53 OS=Homo sapiens GN=LMAN1 PE=1 SV=2 - [LMAN1_HUMAN]
Q9NVA2	0.0233	5	429	49.4	6.81	2.5	1.17925	Septin-11 OS=Homo sapiens GN=SEPT11 PE=1 SV=3 - [SEP11_HUMAN]
P33176	0.0228	6	963	109.6	6.51	12.1	1.17335	Kinesin-1 heavy chain OS=Homo sapiens GN=KIF5B PE=1 SV=1 - [KINH_HUMAN]
P22102	0.0228	3	1010	107.7	6.7	10.4	1.03066	Trifunctional purine biosynthetic protein adenosine-3 OS=Homo sapiens GN=GART PE=1 SV=1 - [PUR2_HUMAN]
Q13263	0.0228	3	835	88.5	5.77	6.7	1.0625	Transcription intermediary factor 1-beta OS=Homo sapiens GN=TRIM28 PE=1 SV=5 - [TIF1B_HUMAN]
Q9NQC3	0.0227	9	1192	129.9	4.5	21.3	1.14623	Reticulon-4 OS=Homo sapiens GN=RTN4 PE=1 SV=2 - [RTN4_HUMAN]
Q9BTV4	0.0225	2	400	44.8	8.13	13.3	1.12146	Transmembrane protein 43 OS=Homo sapiens GN=TMEM43 PE=1 SV=1 - [TMM43_HUMAN]
O95573	0.0222	4	720	80.4	8.38	21.8	0.970519	Long-chain-fatty-acid--CoA ligase 3 OS=Homo sapiens GN=ACSL3 PE=1 SV=3 - [ACSL3_HUMAN]
P31939	0.022	6	592	64.6	6.71	9	0.957547	Bifunctional purine biosynthesis protein PURH OS=Homo sapiens GN=ATIC PE=1 SV=3 - [PUR9_HUMAN]
Q9Y371	0.0219	2	365	40.8	6.04	118.9	1.12618	Endophilin-B1 OS=Homo sapiens GN=SH3GLB1 PE=1 SV=1 - [SHLB1_HUMAN]
Q96TA1	0.0218	8	733	82.6	6.15	27.3	1.46462	Niban-like protein 1 OS=Homo sapiens GN=FAM129B PE=1 SV=2 - [NIBL1_HUMAN]
Q9NY33	0.0217	2	737	82.5	5.1		1.26415	Dipeptidyl peptidase 3 OS=Homo sapiens GN=DPP3 PE=1 SV=2 - [DPP3_HUMAN]
Q14204	0.0211	16	4646	532.1	6.4	20.3	1.00236	Cytoplasmic dynein 1 heavy chain 1 OS=Homo sapiens GN=DYNC1H1 PE=1 SV=5 - [DYHC1_HUMAN]
P31040	0.0211	2	664	72.6	7.39		1.93042	Succinate dehydrogenase [ubiquinone] flavoprotein subunit, mitochondrial OS=Homo sapiens GN=SDHA PE=1 SV=2 - [DHSA_HUMAN]
P20591	0.0211	2	662	75.5	5.83	20.4	1.11439	Interferon-induced GTP-binding protein Mx1 OS=Homo sapiens GN=MX1 PE=1 SV=4 - [MX1_HUMAN]
P06756	0.021	6	1048	116	5.68	0.2	1.08726	Integrin alpha-V OS=Homo sapiens GN=ITGAV PE=1 SV=2 - [ITAV_HUMAN]
Q16555	0.021	4	572	62.3	6.38	38.8	1.16745	Dihydropyrimidinase-related protein 2 OS=Homo sapiens GN=DPYSL2 PE=1 SV=1 - [DPYL2_HUMAN]
Q9Y6I3	0.0208	2	576	60.3	4.83		1.3066	Epsin-1 OS=Homo sapiens GN=EPN1 PE=1 SV=2 - [EPN1_HUMAN]
P49327	0.0207	24	2511	273.3	6.44	18.8	1.16274	Fatty acid synthase OS=Homo sapiens GN=FASN PE=1 SV=3 - [FAS_HUMAN]
P50993	0.0206	2	1020	112.2	5.66		0.964623	Sodium/potassium-transporting ATPase subunit alpha-2 OS=Homo sapiens GN=ATP1A2 PE=1 SV=1 - [AT1A2_HUMAN]
P43490	0.0204	2	491	55.5	7.15	19.3	1.02358	Nicotinamide phosphoribosyltransferase OS=Homo sapiens GN=NAMPT PE=1 SV=1 - [NAMPT_HUMAN]
Q32P28	0.0204	2	736	83.3	5.14		1.22759	Prolyl 3-hydroxylase 1 OS=Homo sapiens GN=LEPRE1 PE=1 SV=2 - [P3H1_HUMAN]
Q14203	0.0203	8	1278	141.6	5.81	25.5	1.40566	Dynactin subunit 1 OS=Homo sapiens GN=DCTN1 PE=1 SV=3 - [DCTN1_HUMAN]
Q15637	0.0203	2	639	68.3	8.98	28.7	1.41274	Splicing factor 1 OS=Homo sapiens GN=SF1 PE=1 SV=4 - [SF01_HUMAN]
P32456	0.0203	2	591	67.2	5.71		1.26651	Interferon-induced guanylate-binding protein 2 OS=Homo sapiens GN=GBP2 PE=2 SV=3 - [GBP2_HUMAN]
Q8N8S7	0.0203	2	591	66.5	6.93		2.01297	Protein enabled homolog OS=Homo sapiens GN=ENAH PE=1 SV=2 - [ENAH_HUMAN]
P22307	0.0201	8	547	59	6.89	15.1	1.33491	Non-specific lipid-transfer protein OS=Homo sapiens GN=SCP2 PE=1 SV=2 - [NLTP_HUMAN]
Q06210	0.02	2	699	78.8	7.11		6.54363	Glucosamine--fructose-6-phosphate aminotransferase [isomerizing] 1 OS=Homo sapiens GN=GFPT1 PE=1 SV=3 - [GFPT1_HUMAN]
P16581	0.0197	4	610	66.6	5.26	24.8	1.33726	E-selectin OS=Homo sapiens GN=SELE PE=1 SV=1 - [LYAM2_HUMAN]
P39656	0.0197	4	456	50.8	6.55	6.7	1.36321	Dolichyl-diphosphooligosaccharide--protein glycosyltransferase 48 kDa subunit OS=Homo sapiens GN=DDOST PE=1 SV=4 - [OST48_HUMAN]
P26639	0.0194	5	723	83.4	6.67	13.8	1.16509	Threonyl-tRNA synthetase, cytoplasmic OS=Homo sapiens GN=TARS PE=1 SV=3 - [SYTC_HUMAN]
P05120	0.0193	3	415	46.6	5.63	21.6	1.48939	Plasminogen activator inhibitor 2 OS=Homo sapiens GN=SERPINB2 PE=1 SV=2 - [PAI2_HUMAN]
P07814	0.0192	4	1512	170.5	7.33	53.4	1.35495	Bifunctional aminoacyl-tRNA synthetase OS=Homo sapiens GN=EPRS PE=1 SV=5 - [SYEP_HUMAN]
Q15942	0.0192	2	572	61.2	6.67		1.26061	Zyxin OS=Homo sapiens GN=ZYX PE=1 SV=1 - [ZYX_HUMAN]
Q9BSJ8	0.019	5	1104	122.8	5.83	8.4	1.13797	Extended synaptotagmin-1 OS=Homo sapiens GN=ESYT1 PE=1 SV=1 - [ESYT1_HUMAN]
P08195	0.019	5	630	68	5.01	18.3	1.58726	4F2 cell-surface antigen heavy chain OS=Homo sapiens GN=SLC3A2 PE=1 SV=3 - [4F2_HUMAN]
O00469	0.019	3	737	84.6	6.71	28.4	0.946934	Procollagen-lysine,2-oxoglutarate 5-dioxygenase 2 OS=Homo sapiens GN=PLOD2 PE=1 SV=2 - [PLOD2_HUMAN]
Q8NE71	0.0189	4	845	95.9	6.8	69.8	1.17099	ATP-binding cassette sub-family F member 1 OS=Homo sapiens GN=ABCF1 PE=1 SV=2 - [ABCF1_HUMAN]
Q86UE4	0.0189	2	582	63.8	9.32	6.1	1.05896	Protein LYRIC OS=Homo sapiens GN=MTDH PE=1 SV=2 - [LYRIC_HUMAN]
Q96LD4	0.0188	2	638	69.5	6.44		1.18042	Tripartite motif-containing protein 47 OS=Homo sapiens GN=TRIM47 PE=1 SV=2 - [TRI47_HUMAN]
Q9NSD9	0.0187	7	589	66.1	6.84	36.2	1.94222	Phenylalanyl-tRNA synthetase beta chain OS=Homo sapiens GN=FARSB PE=1 SV=3 - [SYFB_HUMAN]
A7MBJ5	0.0187	7	1230	136.3	5.78	48.1	1.16392	Cullin-associated NEDD8-dissociated protein 1 OS=Bos taurus GN=CAND1 PE=2 SV=1 - [CAND1_BOVIN]
P49589	0.0187	2	748	85.4	6.76		0.931604	Cysteinyl-tRNA synthetase, cytoplasmic OS=Homo sapiens GN=CARS PE=1 SV=3 - [SYCC_HUMAN]
P42224	0.0187	2	750	87.3	6.05		1.36792	Signal transducer and activator of transcription 1-alpha/beta OS=Homo sapiens GN=STAT1 PE=1 SV=2 - [STAT1_HUMAN]
P00505	0.0186	6	430	47.5	9.01	24.2	1.06604	Aspartate aminotransferase, mitochondrial OS=Homo sapiens GN=GOT2 PE=1 SV=3 - [AATM_HUMAN]
Q9H1I8	0.0185	2	757	86.3	5.16		0.909198	Activating signal cointegrator 1 complex subunit 2 OS=Homo sapiens GN=ASCC2 PE=1 SV=3 - [ASCC2_HUMAN]
Q14152	0.0181	9	1382	166.5	6.79	18.1	0.974057	Eukaryotic translation initiation factor 3 subunit A OS=Homo sapiens GN=EIF3A PE=1 SV=1 - [EIF3A_HUMAN]
P50416	0.0181	2	773	88.3	8.65		1.125	Carnitine O-palmitoyltransferase 1, liver isoform OS=Homo sapiens GN=CPT1A PE=1 SV=2 - [CPT1A_HUMAN]
P17987	0.018	4	556	60.3	6.11	2	1.03184	T-complex protein 1 subunit alpha OS=Homo sapiens GN=TCP1 PE=1 SV=1 - [TCPA_HUMAN]
Q32MZ4	0.0173	4	808	89.2	4.65	30.1	1.35259	Leucine-rich repeat flightless-interacting protein 1 OS=Homo sapiens GN=LRRFIP1 PE=1 SV=2 - [LRRF1_HUMAN]
Q14974	0.0171	2	876	97.1	4.78		1.00708	Importin subunit beta-1 OS=Homo sapiens GN=KPNB1 PE=1 SV=2 - [IMB1_HUMAN]
P23142	0.0171	2	703	77.2	5.22	48.5	1.88208	Fibulin-1 OS=Homo sapiens GN=FBLN1 PE=1 SV=4 - [FBLN1_HUMAN]
P23246	0.017	2	707	76.1	9.44		1.19811	Splicing factor, proline- and glutamine-rich OS=Homo sapiens GN=SFPQ PE=1 SV=2 - [SFPQ_HUMAN]
P11216	0.0166	5	843	96.6	6.86	15.2	2.52005	Glycogen phosphorylase, brain form OS=Homo sapiens GN=PYGB PE=1 SV=5 - [PYGB_HUMAN]
Q9NZM1	0.0165	6	2061	234.6	6.18	23.4	1.09788	Myoferlin OS=Homo sapiens GN=MYOF PE=1 SV=1 - [MYOF_HUMAN]
P06737	0.0165	2	847	97.1	7.17	4.2	1.11792	Glycogen phosphorylase, liver form OS=Homo sapiens GN=PYGL PE=1 SV=4 - [PYGL_HUMAN]
Q05682	0.0164	6	793	93.2	5.66	22.3	0.923349	Caldesmon OS=Homo sapiens GN=CALD1 PE=1 SV=3 - [CALD1_HUMAN]
O00429	0.0163	2	736	81.8	6.81		1.06014	Dynamin-1-like protein OS=Homo sapiens GN=DNM1L PE=1 SV=2 - [DNM1L_HUMAN]
O14983	0.016	4	1001	110.2	5.16	7.4	0.900943	Sarcoplasmic/endoplasmic reticulum calcium ATPase 1 OS=Homo sapiens GN=ATP2A1 PE=1 SV=1 - [AT2A1_HUMAN]
Q92754	0.0156	4	450	49.1	7.83		0	Transcription factor AP-2 gamma OS=Homo sapiens GN=TFAP2C PE=1 SV=1 - [AP2C_HUMAN]
Q13724	0.0155	5	837	91.9	8.9	27.9	1.40448	Mannosyl-oligosaccharide glucosidase OS=Homo sapiens GN=MOGS PE=1 SV=5 - [MOGS_HUMAN]
P34932	0.0155	4	840	94.3	5.19	3.6	0.928066	Heat shock 70 kDa protein 4 OS=Homo sapiens GN=HSPA4 PE=1 SV=4 - [HSP74_HUMAN]
Q9Y5S2	0.0152	4	1711	194.2	6.37	91.3	1.67453	Serine/threonine-protein kinase MRCK beta OS=Homo sapiens GN=CDC42BPB PE=1 SV=2 - [MRCKB_HUMAN]
P05106	0.0152	2	788	87	5.24	47	1.17335	Integrin beta-3 OS=Homo sapiens GN=ITGB3 PE=1 SV=2 - [ITB3_HUMAN]
P49321	0.0152	2	788	85.2	4.3		1.44104	Nuclear autoantigenic sperm protein OS=Homo sapiens GN=NASP PE=1 SV=2 - [NASP_HUMAN]
Q04637	0.015	5	1599	175.4	5.33	28.1	1.34552	Eukaryotic translation initiation factor 4 gamma 1 OS=Homo sapiens GN=EIF4G1 PE=1 SV=4 - [IF4G1_HUMAN]
P16284	0.0149	2	738	82.5	6.99		0.823113	Platelet endothelial cell adhesion molecule OS=Homo sapiens GN=PECAM1 PE=1 SV=1 - [PECA1_HUMAN]
Q8NHH1	0.0149	2	538	58	9.2		0	Tubulin polyglutamylase TTLL11 OS=Homo sapiens GN=TTLL11 PE=2 SV=1 - [TTL11_HUMAN]
P51813	0.0148	4	675	78	8.5	8.5	1.10613	Cytoplasmic tyrosine-protein kinase BMX OS=Homo sapiens GN=BMX PE=1 SV=1 - [BMX_HUMAN]
P35221	0.0143	6	906	100	6.29	0.9	1.07075	Catenin alpha-1 OS=Homo sapiens GN=CTNNA1 PE=1 SV=1 - [CTNA1_HUMAN]
P19367	0.0142	2	917	102.4	6.8		1.20283	Hexokinase-1 OS=Homo sapiens GN=HK1 PE=1 SV=3 - [HXK1_HUMAN]
Q9Y262	0.0142	2	564	66.7	6.34		1.83019	Eukaryotic translation initiation factor 3 subunit L OS=Homo sapiens GN=EIF3L PE=1 SV=1 - [EIF3L_HUMAN]
P53992	0.0137	2	1094	118.2	7.06		1.22288	Protein transport protein Sec24C OS=Homo sapiens GN=SEC24C PE=1 SV=3 - [SC24C_HUMAN]
Q9UPT5	0.0136	2	735	83.3	6.79	13	1.39741	Exocyst complex component 7 OS=Homo sapiens GN=EXOC7 PE=1 SV=3 - [EXOC7_HUMAN]
O60763	0.0135	2	962	107.8	4.91		1.09788	General vesicular transport factor p115 OS=Homo sapiens GN=USO1 PE=1 SV=2 - [USO1_HUMAN]
Q96P70	0.0134	6	1041	115.9	4.81	2.2	1.29127	Importin-9 OS=Homo sapiens GN=IPO9 PE=1 SV=3 - [IPO9_HUMAN]
Q14764	0.0134	5	893	99.3	5.48	44.3	1.55425	Major vault protein OS=Homo sapiens GN=MVP PE=1 SV=4 - [MVP_HUMAN]
P07602	0.0134	4	524	58.1	5.17	11	1.1191	Proactivator polypeptide OS=Homo sapiens GN=PSAP PE=1 SV=2 - [SAP_HUMAN]
Q05397	0.0133	2	1052	119.2	6.62		1.72642	Focal adhesion kinase 1 OS=Homo sapiens GN=PTK2 PE=1 SV=2 - [FAK1_HUMAN]
Q14157	0.0129	2	1087	114.5	7.11	6.2	1.0908	Ubiquitin-associated protein 2-like OS=Homo sapiens GN=UBAP2L PE=1 SV=2 - [UBP2L_HUMAN]
Q93009	0.0127	2	1102	128.2	5.55		1.41392	Ubiquitin carboxyl-terminal hydrolase 7 OS=Homo sapiens GN=USP7 PE=1 SV=2 - [UBP7_HUMAN]
O95373	0.0125	5	1038	119.4	4.82	13.3	1.15566	Importin-7 OS=Homo sapiens GN=IPO7 PE=1 SV=1 - [IPO7_HUMAN]
Q4G176	0.0122	2	576	64.1	8.37		0	Acyl-CoA synthetase family member 3, mitochondrial OS=Homo sapiens GN=ACSF3 PE=1 SV=3 - [ACSF3_HUMAN]
Q9P0K7	0.0122	2	980	110	6.21		0.839623	Ankycorbin OS=Homo sapiens GN=RAI14 PE=1 SV=2 - [RAI14_HUMAN]
Q8WWM7	0.0121	2	1075	113.3	8.59		1.10259	Ataxin-2-like protein OS=Homo sapiens GN=ATXN2L PE=1 SV=2 - [ATX2L_HUMAN]
Q6MZW2	0.0119	2	842	93	6.32		0	Follistatin-related protein 4 OS=Homo sapiens GN=FSTL4 PE=2 SV=3 - [FSTL4_HUMAN]
Q9UDY2	0.0118	3	1190	133.9	7.4	9.6	1.34434	Tight junction protein ZO-2 OS=Homo sapiens GN=TJP2 PE=1 SV=2 - [ZO2_HUMAN]
Q00341	0.0118	2	1268	141.4	6.87		2.03184	Vigilin OS=Homo sapiens GN=HDLBP PE=1 SV=2 - [VIGLN_HUMAN]
Q13201	0.0114	3	1228	138	7.93	5.4	1.18396	Multimerin-1 OS=Homo sapiens GN=MMRN1 PE=1 SV=3 - [MMRN1_HUMAN]
P46821	0.0113	3	2468	270.5	4.81	25.6	1.29953	Microtubule-associated protein 1B OS=Homo sapiens GN=MAP1B PE=1 SV=2 - [MAP1B_HUMAN]
Q5JSH3	0.011	2	913	101.3	5.45		0.926887	WD repeat-containing protein 44 OS=Homo sapiens GN=WDR44 PE=1 SV=1 - [WDR44_HUMAN]
Q15155	0.0106	4	1222	134.2	5.81	20.2	1.30189	Nodal modulator 1 OS=Homo sapiens GN=NOMO1 PE=1 SV=5 - [NOMO1_HUMAN]
Q13813	0.0105	6	2472	284.4	5.35	20.6	0.877358	Spectrin alpha chain, brain OS=Homo sapiens GN=SPTAN1 PE=1 SV=3 - [SPTA2_HUMAN]
Q9BUJ2	0.0105	2	856	95.7	6.92	3.7	1.33373	Heterogeneous nuclear ribonucleoprotein U-like protein 1 OS=Homo sapiens GN=HNRNPUL1 PE=1 SV=2 - [HNRL1_HUMAN]
A4D1F6	0.0105	2	860	98	7.46		0	Leucine-rich repeat and death domain-containing protein 1 OS=Homo sapiens GN=LRRD1 PE=2 SV=2 - [LRRD1_HUMAN]
P29317	0.0102	2	976	108.2	6.23		1.37854	Ephrin type-A receptor 2 OS=Homo sapiens GN=EPHA2 PE=1 SV=2 - [EPHA2_HUMAN]
Q08378	0.01	2	1498	167.3	5.44		1.22052	Golgin subfamily A member 3 OS=Homo sapiens GN=GOLGA3 PE=1 SV=2 - [GOGA3_HUMAN]
Q12965	0.0099	2	1108	127	8.92		0.908019	Myosin-Ie OS=Homo sapiens GN=MYO1E PE=1 SV=2 - [MYO1E_HUMAN]
Q7L576	0.0096	4	1253	145.1	6.9	8.4	1.22877	Cytoplasmic FMR1-interacting protein 1 OS=Homo sapiens GN=CYFIP1 PE=1 SV=1 - [CYFP1_HUMAN]
Q9HCI5	0.0094	2	957	103.2	5.33		0	Melanoma-associated antigen E1 OS=Homo sapiens GN=MAGEE1 PE=2 SV=2 - [MAGE1_HUMAN]
Q92616	0.009	7	2671	292.6	7.47	20.1	1.20519	Translational activator GCN1 OS=Homo sapiens GN=GCN1L1 PE=1 SV=6 - [GCN1L_HUMAN]
P26640	0.0087	5	1264	140.4	7.59	5.8	1.20637	Valyl-tRNA synthetase OS=Homo sapiens GN=VARS PE=1 SV=4 - [SYVC_HUMAN]
Q9NYU2	0.0084	2	1555	177.1	5.63		1.20755	UDP-glucose:glycoprotein glucosyltransferase 1 OS=Homo sapiens GN=UGGT1 PE=1 SV=3 - [UGGG1_HUMAN]
A2RUB1	0.0084	2	952	107.5	7.12		0	Uncharacterized protein C17orf104 OS=Homo sapiens GN=C17orf104 PE=2 SV=3 - [CQ104_HUMAN]
Q96RQ3	0.0083	2	725	80.4	7.78		0	Methylcrotonoyl-CoA carboxylase subunit alpha, mitochondrial OS=Homo sapiens GN=MCCC1 PE=1 SV=3 - [MCCA_HUMAN]
Q9H2G2	0.0081	3	1235	142.6	5.15	22.7	0.976415	STE20-like serine/threonine-protein kinase OS=Homo sapiens GN=SLK PE=1 SV=1 - [SLK_HUMAN]
P98160	0.0073	5	4391	468.5	6.51	34.2	1.22406	Basement membrane-specific heparan sulfate proteoglycan core protein OS=Homo sapiens GN=HSPG2 PE=1 SV=4 - [PGBM_HUMAN]
Q96PX9	0.0071	2	1271	139.6	6.79		0	Pleckstrin homology domain-containing family G member 4B OS=Homo sapiens GN=PLEKHG4B PE=2 SV=4 - [PKH4B_HUMAN]
Q5SW79	0.0069	3	1584	175.2	7.11	8.4	1.24882	Centrosomal protein of 170 kDa OS=Homo sapiens GN=CEP170 PE=1 SV=1 - [CE170_HUMAN]
Q9P267	0.0067	2	1494	159.8	8.98		0	Methyl-CpG-binding domain protein 5 OS=Homo sapiens GN=MBD5 PE=1 SV=3 - [MBD5_HUMAN]
P07942	0.0062	2	1786	197.9	4.94	29.4	0.870283	Laminin subunit beta-1 OS=Homo sapiens GN=LAMB1 PE=1 SV=2 - [LAMB1_HUMAN]
Q9Y4I1	0.0059	2	1855	215.3	8.48		0.840802	Myosin-Va OS=Homo sapiens GN=MYO5A PE=1 SV=2 - [MYO5A_HUMAN]
Q9NTJ3	0.0054	3	1288	147.1	6.79		0	Structural maintenance of chromosomes protein 4 OS=Homo sapiens GN=SMC4 PE=1 SV=2 - [SMC4_HUMAN]
Q9H6A9	0.0044	3	2034	221.9	6.64	11.4	1.39387	Pecanex-like protein 3 OS=Homo sapiens GN=PCNXL3 PE=1 SV=2 - [PCX3_HUMAN]
Q9ULH0	0.004	2	1771	196.4	6.62		0	Kinase D-interacting substrate of 220 kDa OS=Homo sapiens GN=KIDINS220 PE=1 SV=3 - [KDIS_HUMAN]
Q8NI35	0.0033	5	1801	196.2	4.94	5	1.48585	InaD-like protein OS=Homo sapiens GN=INADL PE=1 SV=3 - [INADL_HUMAN]
Q9UPN3	0.002	2	7388	837.8	5.39		0.943396	Microtubule-actin cross-linking factor 1, isoforms 1/2/3/5 OS=Homo sapiens GN=MACF1 PE=1 SV=4 - [MACF1_HUMAN]
Q8NEZ4	0.0016	12	4911	541	6.49		0	Histone-lysine N-methyltransferase MLL3 OS=Homo sapiens GN=MLL3 PE=1 SV=3 - [MLL3_HUMAN]
Q92736	0.0016	2	4967	564.2	6.07		1.43278	Ryanodine receptor 2 OS=Homo sapiens GN=RYR2 PE=1 SV=3 - [RYR2_HUMAN]
